# Supplementary material for: Methylome-based cell-of-origin modeling (Methyl-COOM) identifies aberrant expression of immune regulatory molecules in CLL
Source: Genome Med. 2020 Mar 18;12:29. doi: 10.1186/s13073-020-00724-7 (PMC7081711; doi:10.1186/s13073-020-00724-7)
Supplement: Supplementary file 2 — Table S1, list of CLL-specific protein-coding genes. [file 13073_2020_724_MOESM2_ESM.xlsx]

## Sheet: cor0.7.all.classes.in.protein.c
Supplementary Table S1: List of CLL-specific protein-coding genes
Gene	Promoter	CpG	p-value	correlation coefficient r	class
ADHFE1	chr8:67342217-67345217	mean	1.59e-09	-0.775837250729239	classA
ALDH5A1	chr6:24492696-24495696	cg03967327	1e-11	-0.832091356011116	classA
ANXA9	chr1:150951998-150954998	cg13320146	3.73e-09	-0.764744929323204	classA
C1orf186	chr1:206287736-206290736	cg13685151	9.38e-09	-0.752056172411214	classA
C1orf186	chr1:206287736-206290736	cg24056232	2.64e-09	-0.769315732700692	classA
C1orf186	chr1:206287736-206290736	mean	6e-11	-0.813500698809516	classA
CD2	chr1:117294585-117297585	cg16719404	1.28e-08	-0.747600522077558	classA
CD276	chr15:73974121-73977121	cg04289575	0	-0.874527181733735	classA
CD5	chr11:60867429-60870429	cg06417460	0	-0.851852052685724	classA
CD5	chr11:60867429-60870429	cg24674703	2.2e-10	-0.799491802538728	classA
CD5	chr11:60867429-60870429	mean	2e-11	-0.822284217248575	classA
CLEC17A	chr19:14691395-14694395	cg25770495	4.138e-05	-0.729915634966355	classA
CLEC17A	chr19:14691395-14694395	cg25945273	2.438e-05	-0.738064096698458	classA
CLEC17A	chr19:14691395-14694395	mean	3.016e-05	-0.734820163263315	classA
CLNK	chr4:10685886-10688886	cg03485217	0	-0.902138940405541	classA
DCAF6	chr1:167903296-167906296	cg12749559	8.51e-09	-0.753440217870646	classA
DGKA	chr12:56322445-56325445	cg08338281	5.97e-09	-0.758366680493838	classA
DGKA	chr12:56322445-56325445	cg21587469	2.62e-09	-0.769404486622536	classA
DGKA	chr12:56322445-56325445	mean	3.5e-09	-0.765594073561009	classA
DGKG	chr3:186079523-186082523	cg00434119	6.96e-09	-0.756246419253565	classA
DGUOK-AS1	chr2:74208066-74211066	cg05981785	5.828e-05	-0.724477661281641	classA
DNPH1	chr6:43196711-43199711	cg00741333	8.841e-05	-0.717685969276767	classA
ECI1	chr16:2301102-2304102	cg09970941	6.495e-05	-0.722731689525009	classA
GFI1	chr1:92951933-92954933	cg04777348	1.98e-08	-0.741190569026367	classA
GFI1	chr1:92951933-92954933	cg24517501	4.569e-05	-0.728356366023144	classA
GFI1	chr1:92951933-92954933	mean	9.45e-09	-0.751949870523501	classA
GGACT	chr13:101240546-101243546	cg27248148	3.02e-09	-0.767548032706135	classA
HCAR1	chr12:123214629-123217629	cg00357958	0.0024284	-0.700368020041794	classA
HENMT1	chr1:109203648-109206648	cg00328227	5.655e-05	-0.72496185800815	classA
HMGN3-AS1	chr6:79940890-79943890	cg16343616	1e-10	-0.807533344420226	classA
IFI16	chr1:158977181-158980181	cg19939130	4.141e-05	-0.729901659598959	classA
IFI16	chr1:158977181-158980181	mean	0.0001034	-0.715083005703993	classA
IGFBP4	chr17:38597175-38600175	cg11961138	2.6e-10	-0.797233146952221	classA
IL10RA	chr11:117854605-117857605	cg01697865	0.0001429	-0.709611644879929	classA
INPP1	chr2:191205695-191208695	cg17516156	6.05e-09	-0.758203706920682	classA
IPCEF1	chr6:154677400-154680400	cg19690214	3.27e-09	-0.766487769861641	classA
IRF2	chr4:185395226-185398226	cg21960364	0	-0.872806717076645	classA
KCNN4	chr19:44284909-44287909	cg04833845	2.6e-10	-0.79739098179341	classA
KCNN4	chr19:44284909-44287909	cg18506018	9e-11	-0.80921244685823	classA
KCNN4	chr19:44284909-44287909	cg24900654	0	-0.86457564495141	classA
KCNN4	chr19:44284909-44287909	cg26890181	3.6e-10	-0.793679429228187	classA
KCNN4	chr19:44284909-44287909	mean	2e-11	-0.823838784220103	classA
KSR2	chr12:118405528-118408528	cg00791253	1.624e-05	-0.744132060949442	classA
LAG3	chr12:6879169-6882169	cg04153135	0.0023471	-0.700972300571603	classA
LAX1	chr1:203731783-203734783	cg00942920	2.83e-09	-0.768391494276638	classA
LAX1	chr1:203731783-203734783	cg06958535	0	-0.846292199442119	classA
LAX1	chr1:203731783-203734783	cg10117369	2.65e-09	-0.769291392946307	classA
LAX1	chr1:203731783-203734783	cg23893629	0	-0.878182011463705	classA
LAX1	chr1:203731783-203734783	mean	1e-11	-0.83110589001876	classA
LILRB4	chr19:55171770-55174770	cg05329879	0	-0.869977324233555	classA
LILRB4	chr19:55171770-55174770	cg24140775	1.1e-10	-0.806822986698213	classA
LILRB4	chr19:55171770-55174770	mean	0	-0.845037733390338	classA
MRPL52	chr14:23296591-23299591	cg07436208	8.027e-05	-0.71927874503728	classA
MTG2	chr20:60755580-60758580	cg06914270	7.66e-09	-0.754908705435461	classA
MTMR9LP	chr1:32706811-32709811	cg02830936	4.184e-05	-0.729740099649233	classA
NOD2	chr16:50728549-50731549	cg18177814	7e-11	-0.811278424325301	classA
NOD2	chr16:50728549-50731549	cg26954174	6.62e-09	-0.756941629112072	classA
NOD2	chr16:50728549-50731549	mean	6.4e-10	-0.787080076741518	classA
OAS1	chr12:113342238-113345238	cg09151598	0	-0.842243492128602	classA
OAS1	chr12:113342238-113345238	cg17445535	4e-11	-0.818274617592851	classA
OAS1	chr12:113342238-113345238	cg25668626	0	-0.855295081267569	classA
OAS1	chr12:113342238-113345238	mean	0	-0.849520868792348	classA
PABPN1L	chr16:88932568-88935568	cg00056002	8.606e-05	-0.718132257251161	classA
PABPN1L	chr16:88932568-88935568	mean	0.0014522	-0.709336282013582	classA
PLBD1	chr12:14720291-14723291	cg04473902	0	-0.841047701244261	classA
POLR3GL	chr1:145469887-145472887	cg19913118	2e-10	-0.80050561909857	classA
PPP1R3E	chr14:23771557-23774557	cg13408636	3.11e-08	-0.73435307144483	classA
PPP1R3E	chr14:23771557-23774557	mean	0.0020236	-0.703586032203606	classA
PRDM11	chr11:45113063-45116063	cg26821540	2.4e-10	-0.798525626943073	classA
PRDM11	chr11:45113063-45116063	mean	1.89e-09	-0.773664105938001	classA
PYHIN1	chr1:158898836-158901836	cg15036529	8.8e-10	-0.783214866128537	classA
ROR1	chr1:64237189-64240189	cg24502478	0.0016697	-0.706934283803974	classA
SGK223	chr8:8238757-8241757	cg02239258	1e-11	-0.829042519609816	classA
SH3D21	chr1:36769493-36772493	cg21418854	0	-0.920320523381099	classA
SLC25A45	chr11:65150672-65153672	cg24215776	2.3e-10	-0.798885066618466	classA
SLC35D2	chr9:99145492-99148492	cg13771161	1.55e-09	-0.77617235803577	classA
SLC35D2	chr9:99145492-99148492	mean	1.412e-05	-0.746174871537122	classA
SPN	chr16:29671770-29674770	cg03549705	0.0024443	-0.700251928294752	classA
SRP14-AS1	chr15:40329011-40332011	cg20752233	1.321e-05	-0.747142722045878	classA
TESC	chr12:117536751-117539751	cg02867305	5.7e-10	-0.788478351126211	classA
TESPA1	chr12:55378030-55381030	cg07880109	2.547e-05	-0.737403285905437	classA
TIGIT	chr3:114010332-114013332	cg13669740	0	-0.941782332028607	classA
TIGIT	chr3:114010332-114013332	cg19421218	0	-0.943328385018044	classA
TIGIT	chr3:114010332-114013332	cg19456938	0	-0.942519068577294	classA
TIGIT	chr3:114010332-114013332	cg20832020	0	-0.94336868518533	classA
TIGIT	chr3:114010332-114013332	mean	0	-0.944244163144143	classA
TMEM154	chr4:153600817-153603817	mean	4.248e-05	-0.729501104084562	classA
TMEM206	chr1:212587767-212590767	cg21400549	6.393e-05	-0.722987229334421	classA
TNFSF13B	chr13:108919476-108922476	cg09646392	4.422e-05	-0.728871843132472	classA
TRAF1	chr9:123690951-123693951	cg14580859	3.013e-05	-0.734837672431118	classA
TTC31	chr2:74707699-74710699	cg01584932	3e-11	-0.821141954037798	classA
XXYLT1-AS2	chr3:194866099-194869099	cg19760965	0.0014449	-0.709422515837849	classA
ZAP70	chr2:98327530-98330530	cg21773162	8.88e-09	-0.752830444305011	classA
ZAP70	chr2:98327530-98330530	mean	1.167e-05	-0.748935645589701	classA
BTBD3	chr20:11868976-11871976	cg12894649	3.89e-08	-0.730882985414123	classB
BTBD3	chr20:11868976-11871976	cg14603345	2.21e-09	-0.77159750387462	classB
BTBD3	chr20:11868976-11871976	cg23944804	2.46e-09	-0.770243744798231	classB
BTBD3	chr20:11868976-11871976	mean	3.09e-09	-0.767232236130368	classB
DDX25	chr11:125771760-125774760	cg19792599	0.0019283	-0.704430792155692	classB
ACTL10	chr20:32251803-32254803	cg12710480	0.0011982	-0.712605220341696	classC
ANKIB1	chr7:91873047-91876047	cg00035937	3.1e-10	-0.79531822654729	classC
APOD	chr3:195310576-195313576	cg05624196	0.0017733	-0.705890728264477	classC
ATHL1	chr11:286637-289637	cg08829299	5.812e-05	-0.724523272372594	classC
ATHL1	chr11:286637-289637	cg18727742	0.0011792	-0.712875470138527	classC
ATHL1	chr11:286637-289637	mean	6.634e-05	-0.722387394461075	classC
BTBD19	chr1:45271653-45274653	cg00043599	1.033e-05	-0.750684621796029	classC
BTBD19	chr1:45271653-45274653	cg03434029	4.532e-05	-0.728481793756599	classC
BTBD19	chr1:45271653-45274653	cg11448683	1.628e-05	-0.744090460593045	classC
BTBD19	chr1:45271653-45274653	cg14565781	1.42e-08	-0.746094104409361	classC
BTBD19	chr1:45271653-45274653	mean	1.206e-05	-0.748463442745605	classC
C16orf98	chr16:31210705-31213705	cg27615603	2.14e-09	-0.772066101044905	classC
CABLES1	chr18:20712027-20715027	cg22158648	1e-10	-0.807867607930747	classC
CASS4	chr20:54984667-54987667	cg00387658	0	-0.891079457653141	classC
CASS4	chr20:54984667-54987667	cg23676369	0	-0.889820853353139	classC
CASS4	chr20:54984667-54987667	cg24519157	0	-0.947037834873521	classC
CASS4	chr20:54984667-54987667	cg26712809	0	-0.896289325413418	classC
CASS4	chr20:54984667-54987667	mean	0	-0.93982394364249	classC
CD5	chr11:60867429-60870429	cg16001613	3.32e-09	-0.766296937980816	classC
CD5	chr11:60867429-60870429	cg22202088	1e-11	-0.831869672005622	classC
CD5	chr11:60867429-60870429	cg27301655	0	-0.870918755345629	classC
CD5	chr11:60867429-60870429	mean	0	-0.8704877147807	classC
CELSR1	chr22:46932567-46935567	cg11533712	6.23e-08	-0.7234032224443	classC
CHMP6	chr17:78963140-78966140	cg09164913	2.1e-10	-0.800077183178358	classC
CLLU1	chr12:92812806-92815806	cg04845867	3.259e-05	-0.733628428342836	classC
CTLA4	chr2:204730010-204733010	cg05074138	0	-0.955258463676382	classC
CTNNA1	chr5:138086606-138089606	cg02276665	7.715e-05	-0.719928030684773	classC
DCLK2	chr4:150996925-150999925	cg05561193	1.2e-10	-0.806186902731367	classC
ERI1	chr8:8857813-8860813	cg18237548	8.888e-05	-0.717599820394129	classC
EVA1B	chr1:36789255-36792255	cg15095906	2.3e-08	-0.738941390076494	classC
F5	chr1:169555269-169558269	cg16054275	0.0013651	-0.710393216643297	classC
FAM114A1	chr4:38866853-38869853	cg16030869	0.0016575	-0.707060394541062	classC
FAM114A1	chr4:38866853-38869853	cg20484352	6.922e-05	-0.721698052776808	classC
FAM114A1	chr4:38866853-38869853	mean	8.599e-05	-0.718144465611258	classC
FCER2	chr19:7766532-7769532	cg05641903	2.46e-09	-0.77026320877382	classC
FGR	chr1:27961227-27964227	cg09845000	9.7e-10	-0.781999583162846	classC
FGR	chr1:27961227-27964227	mean	2.465e-05	-0.737898480208753	classC
FMOD	chr1:203320057-203323057	cg03764585	0	-0.88142652812359	classC
FMOD	chr1:203320057-203323057	cg04704856	0	-0.907789604877199	classC
FMOD	chr1:203320057-203323057	cg16289210	1e-11	-0.836711666434786	classC
FMOD	chr1:203320057-203323057	cg26987645	1e-11	-0.832781309092702	classC
FMOD	chr1:203320057-203323057	mean	0	-0.888163832125579	classC
IDUA	chr4:978284-981284	mean	0.0019753	-0.704009523613509	classC
IGFBP4	chr17:38597175-38600175	cg02627216	0.0010086	-0.715497356920456	classC
KSR2	chr12:118405528-118408528	cg01386425	6.1e-10	-0.787653555752696	classC
KSR2	chr12:118405528-118408528	cg16300531	0	-0.845214881030986	classC
KSR2	chr12:118405528-118408528	mean	1e-11	-0.828726719907436	classC
LAG3	chr12:6879169-6882169	cg04671742	6.509e-05	-0.722697287349605	classC
LAG3	chr12:6879169-6882169	cg22777668	8.55e-09	-0.753379541596865	classC
LAG3	chr12:6879169-6882169	mean	1.41e-09	-0.777372826901823	classC
LAX1	chr1:203731783-203734783	cg25625457	0	-0.914901531537427	classC
LCK	chr1:32714339-32717339	cg01525376	0	-0.859786478743944	classC
LCK	chr1:32714339-32717339	cg11683242	0	-0.901245160202916	classC
LCK	chr1:32714339-32717339	mean	0	-0.892795088057934	classC
LEF1-AS1	chr4:109086180-109089180	cg08460812	0	-0.901734074946273	classC
LEF1-AS1	chr4:109086180-109089180	cg24023289	0	-0.917631346546461	classC
LEF1-AS1	chr4:109086180-109089180	mean	0	-0.919304862463799	classC
LFNG	chr7:2549662-2552662	cg21531604	1.6e-10	-0.802718951049662	classC
LILRB4	chr19:55171770-55174770	cg05922591	0	-0.89391550574407	classC
LYPD8	chr1:248902651-248905651	cg04024799	6.74e-09	-0.756696609713039	classC
NOD2	chr16:50728549-50731549	cg16771652	5.92e-09	-0.758496795248592	classC
NOD2	chr16:50728549-50731549	mean	8.325e-05	-0.718679694322141	classC
PANK1	chr10:91404829-91407829	cg08661112	7.103e-05	-0.721279365653109	classC
PANK1	chr10:91404829-91407829	cg25770176	8e-11	-0.810111260601639	classC
PANK1	chr10:91404829-91407829	mean	1.83e-09	-0.774049182050759	classC
POLR3GL	chr1:145469887-145472887	cg08916374	0	-0.838150538399143	classC
PYCARD	chr16:31213597-31216597	cg07461837	1.637e-05	-0.744006728610458	classC
RINL	chr19:39368419-39371419	cg15581429	6e-09	-0.758302059024826	classC
SAMD7	chr3:169626981-169629981	cg05721199	4.9e-10	-0.790055561159422	classC
SH3BP5	chr3:15382401-15385401	cg01788682	2.6e-08	-0.737087998881298	classC
SH3BP5	chr3:15382401-15385401	cg05046996	9.6e-10	-0.782126741240425	classC
SH3BP5	chr3:15382401-15385401	mean	6.43e-09	-0.757355238186218	classC
SH3D21	chr1:36769493-36772493	cg02865595	2.4e-09	-0.770549526347736	classC
SH3D21	chr1:36769493-36772493	cg10622536	0	-0.917771231016952	classC
SH3D21	chr1:36769493-36772493	cg19373545	0	-0.921507136966518	classC
SH3D21	chr1:36769493-36772493	mean	0	-0.924052799011841	classC
SRGAP3	chr3:9290869-9293869	cg26184741	0	-0.876012040719286	classC
SRGN	chr10:70845327-70848327	cg06486994	1.3e-09	-0.778318826305982	classC
STAP2	chr19:4338347-4341347	cg15797834	3.3e-09	-0.766394635853633	classC
STAP2	chr19:4338347-4341347	mean	6.248e-05	-0.72335657399481	classC
TIGIT	chr3:114010332-114013332	cg22577252	8.3e-10	-0.783847469307881	classC
TIPARP-AS1	chr3:156393002-156396002	cg09379146	1.4e-10	-0.804187702134629	classC
TIPARP-AS1	chr3:156393002-156396002	mean	1.924e-05	-0.741620449895668	classC
TK2	chr16:66583815-66586815	cg09238666	2.233e-05	-0.739389112228126	classC
TK2	chr16:66583815-66586815	mean	0.0023555	-0.700908762626889	classC
TMEM71	chr8:133772414-133775414	cg05598678	1.797e-05	-0.742630099790969	classC
TMEM71	chr8:133772414-133775414	cg10054641	1.571e-05	-0.744619663926485	classC
TMEM71	chr8:133772414-133775414	mean	1.277e-05	-0.747639118131929	classC
TOX2	chr20:42540991-42543991	cg00789528	9.52e-08	-0.716460736074329	classC
TYROBP	chr19:36398711-36401711	cg21495704	3.01e-09	-0.767613640712531	classC
WSB2	chr12:118499479-118502479	cg01932247	3.963e-05	-0.730591551221142	classC
WSB2	chr12:118499479-118502479	cg14474811	6.6e-10	-0.786703591721742	classC
WSB2	chr12:118499479-118502479	mean	2.4e-10	-0.798231282133102	classC
XXYLT1-AS2	chr3:194866099-194869099	cg02041946	3.438e-05	-0.732803957918885	classC
XXYLT1-AS2	chr3:194866099-194869099	cg07463963	6.927e-05	-0.721686754371287	classC
XXYLT1-AS2	chr3:194866099-194869099	mean	4.426e-05	-0.72885615074238	classC
ZAP70	chr2:98327530-98330530	cg08859278	0	-0.844812783413939	classC
ZAP70	chr2:98327530-98330530	cg09006159	2e-11	-0.82206607742438	classC
ZAP70	chr2:98327530-98330530	cg15933451	0	-0.839690104550259	classC
ZAP70	chr2:98327530-98330530	mean	0	-0.867532791913483	classC
KHDRBS3	chr8:136467215-136470215	cg27186774	1.08e-09	-0.780670565780852	classD
