# Supplementary material for: Methylome-based cell-of-origin modeling (Methyl-COOM) identifies aberrant expression of immune regulatory molecules in CLL
Source: Genome Med. 2020 Mar 18;12:29. doi: 10.1186/s13073-020-00724-7 (PMC7081711; doi:10.1186/s13073-020-00724-7)
Supplement: Supplementary file 3 — Table S2, list of super-enhancer-associated protein coding genes. [file 13073_2020_724_MOESM3_ESM.xlsx]

## Sheet: SE-associated genes
Supplementary Table S2: List of super-enhancer associated protein coding genes
gene	region	cpg	p	correlation coefficient r	class	SE
ABCB10	chr1:229671416-229695012	cg00355656	0.0166101	-0.707024217195626	classA	consensus
ACTG1	chr17:79467015-79549577	cg14316944	0.0177794	-0.705845226357013	classA	consensus
ADRB2	chr5:148184825-148248568	cg08370787	9.046e-06	-0.752574523815796	classA	consensus
ADTRP	chr6:11692858-11853115	cg06193328	0	-0.918711420338961	classA	consensus
ADTRP	chr6:11692858-11853115	cg16533359	0	-0.935179876128049	classA	consensus
ADTRP	chr6:11692858-11853115	cg25589070	0	-0.906928339923155	classA	consensus
ADTRP	chr6:11692858-11853115	mean	0	-0.919421215940654	classA	consensus
AIM2	chr1:158974678-159048845	cg19939130	6.518e-06	-0.757163008296939	classA	consensus
AIM2	chr1:158974678-159048845	cg24539090	0.0111819	-0.713770403165335	classA	consensus
AIM2	chr1:158974678-159048845	mean	9.05e-09	-0.75256875555797	classA	consensus
AKAP8	chr19:15351808-15492926	cg02681400	1.071e-05	0.750171439046837	classA	consensus
AKAP8	chr19:15351808-15492926	cg10225149	0.00016174	0.744188348915589	classA	consensus
AKAP8	chr19:15351808-15492926	mean	0.00014066	0.746233584709234	classA	consensus
ARFRP1	chr20:62150820-62340527	cg22298487	4.86e-10	-0.790258810931462	classA	consensus
ARL4C	chr2:235295407-235363318	cg17342709	2.1e-11	-0.823892330699382	classA	consensus
ARL4C	chr2:235295407-235363318	cg17342709	2.1e-11	-0.823892330699382	classA	consensus
ATOX1	chr5:151115934-151160506	cg01201215	1.481e-06	-0.77672510894645	classA	consensus
ATOX1	chr5:151115934-151160506	cg19939793	0.00039967	-0.730458632556588	classA	consensus
ATOX1	chr5:151115934-151160506	mean	3.268e-06	-0.766513108657799	classA	consensus
ATP11A	chr13:113318512-113446398	cg18748064	0.00020551	-0.740634800018126	classA	consensus
ATP11A	chr13:113318512-113446398	mean	0.00055969	-0.725127295852944	classA	consensus
ATP6V0D1	chr16:67465524-67635531	cg01872947	0.00060332	0.723921816089769	classA	consensus
ATXN1	chr6:16620807-16795056	cg00464814	0	-0.890921251349027	classA	consensus
ATXN1	chr6:16620807-16795056	cg26843612	5e-11	-0.815049556277753	classA	consensus
ATXN1	chr6:16620807-16795056	mean	0	-0.858897843007339	classA	consensus
BICD1	chr12:32253683-32338900	cg15061954	3.658e-06	-0.765016457632844	classA	consensus
BIN3	chr8:22516805-22643451	cg22631350	0	0.886986219629904	classA	consensus
BSG	chr19:570931-681129	cg03233876	0.00029856	-0.734977551552284	classA	consensus
BSG	chr19:570931-681129	cg12111149	0.00068593	-0.721846270181844	classA	consensus
BSG	chr19:570931-681129	mean	0.0199493	-0.703836514885598	classA	consensus
C8orf46	chr8:67394992-67465261	mean	0.0246207	-0.700123234518148	classA	consensus
CABLES1	chr18:20708779-20896507	cg26052586	0.00018506	-0.742196897994612	classA	consensus
CBX7	chr22:39345734-39549865	cg08665930	1.8e-11	-0.825004688750587	classA	consensus
CBX7	chr22:39345734-39549865	cg18696237	3.3e-09	-0.766384922248524	classA	consensus
CBX7	chr22:39345734-39549865	mean	2.4e-11	-0.822514955221212	classA	consensus
CD200	chr3:112050350-112244018	cg02919122	0	-0.86833919688152	classA	consensus
CD200	chr3:112050350-112244018	cg07681748	0	-0.894788143010009	classA	consensus
CD200	chr3:112050350-112244018	cg13671536	9.71e-10	-0.781962995200776	classA	consensus
CD200	chr3:112050350-112244018	mean	8e-11	-0.810236646586522	classA	consensus
CDK14	chr7:90324837-90431656	cg21700774	0.0172672	-0.706352516838746	classA	consensus
CHD7	chr8:61590710-61615719	cg10232395	2.913e-05	0.735355304493799	classA	consensus
CHIT1	chr1:203232464-203504070	cg06373167	8.07e-10	-0.784213548363276	classA	consensus
CHIT1	chr1:203232464-203504070	cg20138067	0.0195662	-0.704175865626893	classA	consensus
CHIT1	chr1:203232464-203504070	mean	0.00011703	-0.748898570492836	classA	consensus
CLIC4	chr1:25018827-25101619	cg10546487	0.0153406	0.708394898588731	classA	consensus
CLNK	chr4:10575279-10819110	cg03485217	0	-0.902138940405541	classA	consensus
CLNK	chr4:10575279-10819110	cg03485217	0	-0.902138940405541	classA	consensus
COL9A2	chr1:40764961-40783088	cg10512203	0.0217179	-0.702344071754918	classA	consensus
COMMD3-BMI1	chr10:22604623-22630204	cg10763374	0.00014725	0.745564859717203	classA	consensus
CORO6	chr17:27992137-28117624	cg23534301	0.00042468	-0.729506969301656	classA	consensus
CORO6	chr17:27882320-27952581	cg00574412	0.00019971	-0.741062413411059	classA	consensus
CORO6	chr17:27882320-27952581	mean	0.00010093	-0.751018170320333	classA	consensus
CORO6	chr17:27992137-28117624	cg23534301	0.00042468	-0.729506969301656	classA	consensus
CORO6	chr17:27882320-27952581	cg00574412	0.00019971	-0.741062413411059	classA	consensus
CORO6	chr17:27882320-27952581	mean	0.00010093	-0.751018170320333	classA	consensus
COTL1	chr16:84578659-84655244	cg03738384	0.0010434	-0.714931319361127	classA	consensus
DEGS2	chr14:100525300-100660987	cg14245199	8.36e-10	-0.783790922047767	classA	consensus
DEGS2	chr14:100525300-100660987	mean	3.771e-06	-0.764607357060142	classA	consensus
DGKA	chr12:56308002-56336273	cg08338281	5.974e-06	-0.758366680493838	classA	consensus
DGKA	chr12:56308002-56336273	cg21587469	2.623e-06	-0.769404486622536	classA	consensus
DGKA	chr12:56308002-56336273	mean	3.502e-06	-0.765594073561009	classA	consensus
DGKG	chr3:186035120-186101676	cg00434119	6.963e-06	-0.756246419253565	classA	consensus
DGKG	chr3:186035120-186101676	cg00434119	6.963e-06	-0.756246419253565	classA	consensus
DNPH1	chr6:43078670-43199471	cg00741333	0.00088414	-0.717685969276767	classA	consensus
ECI1	chr16:2289427-2319834	cg09970941	0.00064948	-0.722731689525009	classA	consensus
EPS8L2	chr11:680428-727241	cg07161179	0.0021796	-0.702280771697621	classA	consensus
EPS8L2	chr11:680428-727241	cg18770763	0.0160178	-0.707651186157645	classA	consensus
EPS8L2	chr11:680428-727241	mean	0.0211256	-0.702830849982584	classA	consensus
ERCC1	chr19:45942641-45992367	cg14890509	2.708e-05	-0.736469719673141	classA	consensus
ERCC1	chr19:45942641-45992367	mean	1.949e-05	-0.741426186286545	classA	consensus
FFAR1	chr19:35684861-35844023	cg14554776	0.00043543	0.729113537131159	classA	consensus
FMNL1	chr17:43296471-43432314	cg08823240	0.00024291	0.73811994337214	classA	consensus
FMNL1	chr17:43296471-43432314	cg16826777	0.00013557	0.746770348343407	classA	consensus
FMNL1	chr17:43296471-43432314	mean	1.595e-06	0.775787906266753	classA	consensus
FOXN2	chr2:48540146-48544409	cg00032884	4.75e-10	0.790514366373985	classA	consensus
FOXP1	chr3:71014005-71643844	cg19628600	0.00042791	0.729387688647067	classA	consensus
GAB1	chr4:144256345-144366279	cg06855485	0	-0.87280730644136	classA	consensus
GAB1	chr4:144256345-144366279	cg17453767	2.1e-11	-0.823560851267405	classA	consensus
GAB1	chr4:144256345-144366279	cg25911551	4.3e-11	-0.816638984533236	classA	consensus
GAB1	chr4:144256345-144366279	mean	0	-0.909313269127043	classA	consensus
GATAD2A	chr19:19495632-19798225	cg19379721	1.972e-06	0.773089821292984	classA	consensus
GATAD2A	chr19:19495632-19798225	mean	6.869e-06	0.756436906856216	classA	consensus
GRAMD1B	chr11:123320379-123473034	cg26678144	1.2e-11	-0.828669925803785	classA	consensus
GRAMD1B	chr11:123320379-123473034	mean	4.661e-06	-0.761758727008032	classA	consensus
IL10RA	chr11:117839701-117930886	cg01697865	0.0142899	-0.709611644879929	classA	consensus
INO80B	chr2:74682132-74742444	cg01584932	0.00018309	-0.742355963285444	classA	consensus
INO80B	chr2:74682132-74742444	cg08973382	0.0178516	-0.705774823748899	classA	consensus
INO80B	chr2:74682132-74742444	mean	6.627e-06	-0.756934016938781	classA	consensus
INPP5F	chr10:121438946-121576868	cg20341089	0	-0.87558006963543	classA	consensus
IRF2	chr4:185174927-185435847	cg12453504	0.00079933	-0.719347564664962	classA	consensus
IRF2	chr4:185174927-185435847	cg21960364	0	-0.872806717076645	classA	consensus
IRF2	chr4:185174927-185435847	cg25556051	0	-0.86263231313682	classA	consensus
IRF2	chr4:185174927-185435847	mean	8e-12	-0.832679082100789	classA	consensus
IST1	chr16:71906867-71930934	cg26585899	7.361e-06	0.755471672678476	classA	consensus
ITPR1	chr3:4533777-4594716	cg24131262	3.398e-06	0.765994446093569	classA	consensus
JDP2	chr14:75885576-75947457	cg04407490	0.0167917	-0.706836200725772	classA	consensus
KCNN4	chr19:44223140-44295389	cg04833845	2.61e-10	-0.79739098179341	classA	consensus
KCNN4	chr19:44223140-44295389	cg18506018	8.8e-11	-0.80921244685823	classA	consensus
KCNN4	chr19:44223140-44295389	cg24900654	0	-0.86457564495141	classA	consensus
KCNN4	chr19:44223140-44295389	cg26890181	3.62e-10	-0.793679429228187	classA	consensus
KCNN4	chr19:44223140-44295389	mean	2.1e-11	-0.823838784220103	classA	consensus
KCTD18	chr2:201310653-201333611	cg04945753	4.9e-11	0.815264888033454	classA	consensus
KCTD18	chr2:201310653-201333611	cg06240652	4.24e-10	0.791833856406979	classA	consensus
KCTD18	chr2:201310653-201333611	mean	5.4e-11	0.814284956829064	classA	consensus
KLHDC9	chr1:161002074-161072381	cg02957185	0.00012505	-0.747942024493383	classA	consensus
KLHDC9	chr1:161002074-161072381	cg27582585	0.00041764	-0.729769383087602	classA	consensus
KLHDC9	chr1:161002074-161072381	mean	0.00030046	-0.734880302012131	classA	consensus
KSR1	chr17:25782569-25881105	cg08041350	0.00021939	0.739654902137596	classA	consensus
LAG3	chr12:6874667-6887901	cg04153135	0.0234708	-0.700972300571603	classA	consensus
LAG3	chr12:6874667-6887901	mean	0.00034736	-0.732643196468662	classA	consensus
LFNG	chr7:2410726-2582633	cg02613295	1.301e-06	-0.778347930183869	classA	consensus
LFNG	chr7:2410726-2582633	cg23510807	4.96e-10	-0.790003819010922	classA	consensus
LFNG	chr7:2410726-2582633	cg27186851	2.1e-09	-0.772285715622474	classA	consensus
LFNG	chr7:2410726-2582633	mean	8.94e-10	-0.782968899632789	classA	consensus
LIX1L	chr1:145426814-145479979	cg19913118	0.0190709	0.704624012519546	classA	consensus
MAP3K14	chr17:43443900-43529580	cg26980978	0.00075374	0.720309781859269	classA	consensus
MAP3K14	chr17:43443900-43529580	mean	1.557e-06	0.77609897788944	classA	consensus
MAP3K14	chr17:43443900-43529580	cg26980978	0.00075374	0.720309781859269	classA	consensus
MAP3K14	chr17:43443900-43529580	mean	1.557e-06	0.77609897788944	classA	consensus
MBNL1-AS1	chr3:151955764-152032762	cg13702222	0.0131029	0.711090339214665	classA	consensus
MIR3128	chr2:178110476-178130561	cg27507284	0.00068487	0.721871357683247	classA	consensus
MYO1C	chr17:1336059-1402600	cg05981034	0.0179953	0.705635466237926	classA	consensus
MYO1C	chr17:1336059-1402600	mean	0.0011854	0.712787171435902	classA	consensus
OGDH	chr7:44599534-44753708	mean	0.0244064	-0.700278599503742	classA	consensus
PARP12	chr7:139753823-139763284	cg03873220	4.963e-06	0.760905054295963	classA	consensus
PDCD1	chr2:242782277-242857257	cg09034753	2.2e-10	-0.79930748723764	classA	consensus
PDCD1	chr2:242782277-242857257	cg11654325	7e-12	-0.833661468475583	classA	consensus
PDCD1	chr2:242782277-242857257	mean	1.9e-11	-0.824415684838076	classA	consensus
PLXND1	chr3:129200451-129353480	cg09463220	0.00011153	-0.749590413790649	classA	consensus
PPTC7	chr12:110964850-111300733	cg07414574	0.00017658	0.742892103126958	classA	consensus
PPTC7	chr12:110964850-111300733	cg15698107	0.00012814	0.747588144344519	classA	consensus
PPTC7	chr12:110964850-111300733	mean	0.0180852	0.705548817583568	classA	consensus
PRKCD	chr3:53157353-53233297	cg07687398	0.00046408	0.728108143764366	classA	consensus
PSMD3	chr17:38062953-38153023	cg24910161	4.29e-10	0.791695837351697	classA	consensus
PSMD3	chr17:38062953-38153023	cg26162295	1.016e-06	0.781409227278079	classA	consensus
PSMD3	chr17:38062953-38153023	mean	6.23e-10	0.787318039519299	classA	consensus
PTP4A2	chr1:32392622-32423903	cg09373727	0.0186547	0.705008940253793	classA	consensus
PTP4A2	chr1:32392622-32423903	mean	0.0184146	0.705234635663359	classA	consensus
RASGRF1	chr15:79199877-79385468	cg02587988	5.795e-06	-0.758785729218541	classA	consensus
RASGRF1	chr15:79199877-79385468	cg21840434	0	-0.888183128646504	classA	consensus
RASGRF1	chr15:79199877-79385468	cg22821300	1e-12	-0.853301105139947	classA	consensus
RASGRF1	chr15:79199877-79385468	mean	0	-0.88531604365507	classA	consensus
RELA	chr11:65096483-65434058	cg02345399	6.367e-06	0.757487434549028	classA	consensus
RELA	chr11:65096483-65434058	cg02652361	3.321e-05	0.733338677728195	classA	consensus
RELA	chr11:65096483-65434058	cg09801334	0.0214342	0.702575655530683	classA	consensus
RELA	chr11:65096483-65434058	cg11573318	0.0186026	0.705057723487242	classA	consensus
RELA	chr11:65096483-65434058	cg12589431	0.0210333	0.70290788528844	classA	consensus
RELA	chr11:65096483-65434058	cg17451760	8e-12	0.832508733967886	classA	consensus
RELA	chr11:65096483-65434058	cg24215776	0	0.858432616304556	classA	consensus
RELA	chr11:65096483-65434058	mean	1.55e-10	0.803170513903774	classA	consensus
RGS10	chr10:120966371-121302914	cg00291478	0	-0.901153077557479	classA	consensus
RGS10	chr10:120966371-121302914	cg05241536	9.48e-10	-0.782252463783973	classA	consensus
RGS10	chr10:120966371-121302914	cg07551060	0	-0.882301927466377	classA	consensus
RGS10	chr10:120966371-121302914	cg15611912	0	-0.876694527042908	classA	consensus
RGS10	chr10:120966371-121302914	mean	0	-0.885212572718762	classA	consensus
ROR1	chr1:64237486-64489243	cg24502478	0.0166967	-0.706934283803974	classA	consensus
RPUSD2	chr15:40817601-40866485	cg17140476	0.0129081	0.711344786711647	classA	consensus
RREB1	chr6:7098272-7209426	cg20893838	0.00057216	0.724773851250192	classA	consensus
RREB1	chr6:7098272-7209426	mean	0.0023982	0.70059017982946	classA	consensus
RSAD1	chr17:48532628-48565255	cg09151131	1.147e-05	-0.749187405154563	classA	consensus
SAMD8	chr10:76771419-76872476	cg01354426	0.0109631	0.714102453807693	classA	consensus
SBNO1	chr12:123841599-123979974	cg05861255	0.00031331	0.734236685532627	classA	consensus
SBNO1	chr12:123841599-123979974	cg06160572	0.00090856	0.717234984578664	classA	consensus
SEMA4D	chr9:91962974-92169084	cg13584258	0.0123309	-0.712120494161879	classA	consensus
SERINC5	chr5:79388087-79555168	cg01267797	3.851e-06	-0.764328420934851	classA	consensus
SERINC5	chr5:79388087-79555168	cg14711743	1.81e-09	-0.774185593435448	classA	consensus
SERINC5	chr5:79388087-79555168	mean	7.78e-10	-0.784657329851218	classA	consensus
SKAP1	chr17:46484641-46523025	cg05106502	2.3e-11	-0.822767863840405	classA	consensus
SNX18	chr5:53804511-53851756	cg26118943	0.0172515	-0.706368280131888	classA	consensus
SRGN	chr10:70794826-70862131	cg24417845	7e-11	-0.811601594530483	classA	consensus
STRN4	chr19:47198585-47255913	cg00838415	0.00011509	0.749138641350944	classA	consensus
STRN4	chr19:47198585-47255913	cg26482609	0	0.878320814741321	classA	consensus
STRN4	chr19:47198585-47255913	mean	1e-12	0.847768722682479	classA	consensus
TBRG4	chr7:44992641-45152327	cg12573289	0.0129898	0.711237676504797	classA	consensus
TESC	chr12:117461624-117616567	cg02867305	5.65e-10	-0.788478351126211	classA	consensus
TESC	chr12:117461624-117616567	cg06597431	7.581e-06	-0.755061354070138	classA	consensus
TESC	chr12:117461624-117616567	mean	1.11e-10	-0.806799901204625	classA	consensus
TET3	chr2:74191698-74281436	cg02251243	0.0126695	0.711661428167861	classA	consensus
TET3	chr2:74191698-74281436	cg05981785	2.586e-06	0.769586911051677	classA	consensus
TET3	chr2:74191698-74281436	cg19445690	0.00061183	0.723696017566352	classA	consensus
TET3	chr2:74191698-74281436	mean	7.73e-10	0.784733245767552	classA	consensus
TGFBR3	chr1:92171519-92352408	cg15326069	1.12e-09	-0.780211582434955	classA	consensus
TGFBR3	chr1:92171519-92352408	cg21116284	0	-0.878833087448292	classA	consensus
TGFBR3	chr1:92171519-92352408	mean	0	-0.867764718244152	classA	consensus
TGIF1	chr18:3444750-3480409	cg26701815	0.0202507	-0.703573653305932	classA	consensus
TGIF1	chr18:3444750-3480409	mean	0.00080143	-0.719304475163224	classA	consensus
TMBIM1	chr2:219106984-219163678	cg13835894	0.0197373	0.704023506552651	classA	consensus
TMEM154	chr4:153548459-153630443	mean	0.0115809	-0.713180290840589	classA	consensus
TPST2	chr22:26920248-27039444	cg09856467	0.00036675	-0.731799999163512	classA	consensus
TPST2	chr22:26920248-27039444	cg18895476	0.00014376	-0.745915419977729	classA	consensus
TPST2	chr22:26920248-27039444	mean	2.8e-11	-0.820718331069353	classA	consensus
TRAM2	chr6:52354447-52476581	cg22388471	2.616e-06	-0.769437179521233	classA	consensus
TRAM2	chr6:52354447-52476581	cg26020069	0.00024094	-0.738242843755085	classA	consensus
TRAM2	chr6:52354447-52476581	mean	1.01e-09	-0.781476451381996	classA	consensus
TRAPPC10	chr21:45425337-45801001	cg04643920	6e-11	0.813250718756081	classA	consensus
TRAPPC10	chr21:45425337-45801001	cg08039560	7.38e-08	0.720654718910295	classA	consensus
TRAPPC10	chr21:45425337-45801001	mean	7.86e-10	0.784533428111105	classA	consensus
TRAPPC10	chr21:45425337-45801001	cg04643920	6e-11	0.813250718756081	classA	consensus
TRAPPC10	chr21:45425337-45801001	cg08039560	7.38e-08	0.720654718910295	classA	consensus
TRAPPC10	chr21:45425337-45801001	mean	7.86e-10	0.784533428111105	classA	consensus
TSTA3	chr8:144504468-144700876	cg11210357	0.00011004	-0.749783755225239	classA	consensus
TSTA3	chr8:144504468-144700876	cg18047920	0.0135098	-0.710569886201223	classA	consensus
TSTA3	chr8:144504468-144700876	mean	0.0103329	-0.715094190030724	classA	consensus
USP7	chr16:9035541-9058525	cg07636761	0.00024393	0.738056576318808	classA	consensus
USP7	chr16:9035541-9058525	cg10359807	0.00086878	0.717975560074612	classA	consensus
USP7	chr16:9035541-9058525	mean	0.00016217	0.744149167056782	classA	consensus
WDR11-AS1	chr10:122544458-122621403	cg13789938	7.077e-06	-0.756021710807748	classA	consensus
XXYLT1	chr3:194779122-194992398	cg05486924	0.00035651	-0.732239995611384	classA	consensus
XXYLT1	chr3:194779122-194992398	mean	0.00080063	-0.719320967228831	classA	consensus
ZAP70	chr2:98328846-98336068	cg21773162	8.884e-06	-0.752830444305011	classA	consensus
ZAP70	chr2:98328846-98336068	mean	0.00011673	-0.748935645589701	classA	consensus
ZFPM1	chr16:88441354-88624317	cg00216061	0.00024404	-0.73804980353996	classA	consensus
ZFPM1	chr16:88441354-88624317	cg00352652	0.00011097	-0.749662616635929	classA	consensus
ZFPM1	chr16:88441354-88624317	cg03080043	7.167e-05	-0.721132434046399	classA	consensus
ZFPM1	chr16:88441354-88624317	cg04160201	1.455e-06	-0.776945856011835	classA	consensus
ZFPM1	chr16:88441354-88624317	cg05067156	0.0191233	-0.704576049365894	classA	consensus
ZFPM1	chr16:88441354-88624317	cg06928887	0.00033515	-0.733197115763135	classA	consensus
ZFPM1	chr16:88441354-88624317	cg08466082	3.604e-06	-0.7652114649885	classA	consensus
ZFPM1	chr16:88441354-88624317	cg26899496	6.023e-05	-0.723948996200522	classA	consensus
ZFPM1	chr16:88441354-88624317	mean	1.404e-06	-0.777398317203062	classA	consensus
ACSF3	chr16:89098347-89206120	cg03406609	0	-0.858326223615184	classA	diff
ACSF3	chr16:89098347-89206120	cg04033022	2e-12	-0.845266750809226	classA	diff
ACSF3	chr16:89098347-89206120	cg05231226	0.00011817	-0.748758910768003	classA	diff
ACSF3	chr16:89098347-89206120	cg09427016	0	-0.876227425688333	classA	diff
ACSF3	chr16:89098347-89206120	cg10217183	1e-12	-0.853840682137293	classA	diff
ACSF3	chr16:89098347-89206120	mean	0	-0.860598691175185	classA	diff
CD5	chr11:60822259-60879990	cg06417460	1e-12	-0.851852052685724	classA	diff
CD5	chr11:60822259-60879990	cg24674703	2.16e-10	-0.799491802538728	classA	diff
CD5	chr11:60822259-60879990	mean	2.4e-11	-0.822284217248575	classA	diff
CHIT1	chr1:203236286-203353767	cg06373167	8.07e-10	-0.784213548363276	classA	diff
CHIT1	chr1:203236286-203353767	cg20138067	0.0195662	-0.704175865626893	classA	diff
CHIT1	chr1:203236286-203353767	mean	0.00011703	-0.748898570492836	classA	diff
CTSH	chr15:79265754-79325467	cg21840434	8.733e-06	-0.753072196871874	classA	diff
CTSH	chr15:79265754-79325467	cg22821300	8.833e-06	-0.752911465847083	classA	diff
CTSH	chr15:79265754-79325467	mean	5.207e-06	-0.760251653670166	classA	diff
DAD1	chr14:22932348-23038986	cg01536878	0.00012458	-0.747996216660009	classA	diff
DAD1	chr14:22932348-23038986	cg16302916	7.54e-10	-0.785040502078318	classA	diff
DAD1	chr14:22932348-23038986	cg20073893	0.00010348	-0.750662382628425	classA	diff
DAD1	chr14:22932348-23038986	cg26053876	1.82e-10	-0.801403228395917	classA	diff
IL10RA	chr11:117842673-117887699	cg01697865	0.0142899	-0.709611644879929	classA	diff
IRF2	chr4:185306708-185403585	cg12453504	0.00079933	-0.719347564664962	classA	diff
IRF2	chr4:185306708-185403585	cg21960364	0	-0.872806717076645	classA	diff
IRF2	chr4:185306708-185403585	mean	3e-12	-0.842829974046622	classA	diff
PITPNM2	chr12:123515700-123637201	cg01973483	0	-0.881379429123945	classA	diff
PITPNM2	chr12:123515700-123637201	cg19515108	6.43e-10	-0.786944193072471	classA	diff
PITPNM2	chr12:123515700-123637201	mean	0	-0.902394999858563	classA	diff
SELPLG	chr12:109006555-109042818	cg25165932	0.00068022	-0.721982020830158	classA	diff
SH3BP5	chr3:15298050-15404967	cg04858987	7.23e-09	-0.755722894040086	classA	diff
SH3BP5	chr3:15298050-15404967	cg08359336	0.00095388	-0.716427251100218	classA	diff
SH3BP5	chr3:15298050-15404967	mean	0.00083621	-0.718605752848992	classA	diff
SLC25A19	chr17:73283975-73357209	cg11818853	2.859e-06	-0.768276946378715	classA	diff
SLC25A19	chr17:73283975-73357209	cg14852456	0.00046116	-0.728208118087003	classA	diff
SLC25A19	chr17:73283975-73357209	mean	0.00010136	-0.750958645033277	classA	diff
TESC	chr12:117490227-117600511	cg02867305	5.65e-10	-0.788478351126211	classA	diff
TESC	chr12:117490227-117600511	cg06597431	7.581e-06	-0.755061354070138	classA	diff
TESC	chr12:117490227-117600511	mean	1.11e-10	-0.806799901204625	classA	diff
TRAPPC2L	chr16:88919603-89070961	cg00056002	6.05e-09	-0.758193141436958	classA	diff
TRAPPC2L	chr16:88919603-89070961	cg01502457	0.00056197	-0.725062081680588	classA	diff
TRAPPC2L	chr16:88919603-89070961	cg03353765	0.0179235	-0.705704977579105	classA	diff
TRAPPC2L	chr16:88919603-89070961	cg03797660	0.0124501	-0.711957513904313	classA	diff
TRAPPC2L	chr16:88919603-89070961	cg05579598	1e-12	-0.851011338132066	classA	diff
TRAPPC2L	chr16:88919603-89070961	cg06204040	0	-0.881385012204044	classA	diff
TRAPPC2L	chr16:88919603-89070961	cg06326865	0.00043823	-0.729012747490419	classA	diff
TRAPPC2L	chr16:88919603-89070961	cg07625774	0.00079189	-0.719501059022488	classA	diff
TRAPPC2L	chr16:88919603-89070961	cg08698997	8.9e-08	-0.717576771722375	classA	diff
TRAPPC2L	chr16:88919603-89070961	cg26776806	5.89e-10	-0.787988382732691	classA	diff
TRAPPC2L	chr16:88919603-89070961	cg27061485	0.00034242	-0.732865238241398	classA	diff
TRAPPC2L	chr16:88919603-89070961	mean	0	-0.88722412947842	classA	diff
XXYLT1-AS2	chr3:194796146-194885613	cg12085101	0.00038582	-0.731009997717873	classA	diff
XXYLT1-AS2	chr3:194796146-194885613	cg19760965	0.0144487	-0.709422515837849	classA	diff
XXYLT1-AS2	chr3:194796146-194885613	mean	1.011e-05	-0.75099442336873	classA	diff
ZFPM1	chr16:88509664-88551933	cg00216061	0.00024404	-0.73804980353996	classA	diff
ZFPM1	chr16:88509664-88551933	cg00352652	0.00011097	-0.749662616635929	classA	diff
ZFPM1	chr16:88509664-88551933	cg03080043	7.167e-05	-0.721132434046399	classA	diff
ZFPM1	chr16:88509664-88551933	cg04160201	1.455e-06	-0.776945856011835	classA	diff
ZFPM1	chr16:88509664-88551933	cg06928887	0.00033515	-0.733197115763135	classA	diff
ZFPM1	chr16:88509664-88551933	cg08466082	3.604e-06	-0.7652114649885	classA	diff
ZFPM1	chr16:88509664-88551933	cg26899496	6.023e-05	-0.723948996200522	classA	diff
ZFPM1	chr16:88509664-88551933	mean	1.263e-06	-0.778718395385321	classA	diff
ZNF710	chr15:90541151-90611052	cg00624799	0.0119244	-0.712687210896193	classA	diff
ZNF710	chr15:90541151-90611052	mean	0.00012586	-0.747848244005227	classA	diff
ACBD3	chr1:226270365-226383660	cg15260921	0.0015995	0.707675713557636	classC	consensus
ANKRD33B	chr5:10552543-10711025	cg16362140	5.61e-10	0.788561292159291	classC	consensus
ARAP1	chr11:72264596-72510098	cg02470043	0.0158109	-0.707875290303629	classC	consensus
ARAP1	chr11:72264596-72510098	mean	0.0198827	-0.703895002177188	classC	consensus
ARFRP1	chr20:62150820-62340527	cg00121366	0.0158717	-0.707809190103492	classC	consensus
ARFRP1	chr20:62150820-62340527	mean	2.833e-06	-0.768393497805217	classC	consensus
ARID1A	chr1:27018553-27133574	cg24313303	6.107e-06	0.758064485891578	classC	consensus
ARL4C	chr2:235374001-235413914	cg05204104	0	-0.865664849223155	classC	consensus
ARL4C	chr2:235374001-235413914	cg15016771	9.5e-11	-0.80841356191954	classC	consensus
ARL4C	chr2:235374001-235413914	cg24441922	0	-0.856367296034818	classC	consensus
ARL4C	chr2:235374001-235413914	mean	4e-12	-0.840031513123482	classC	consensus
ARL4C	chr2:235374001-235413914	cg05204104	0	-0.865664849223155	classC	consensus
ARL4C	chr2:235374001-235413914	cg15016771	9.5e-11	-0.80841356191954	classC	consensus
ARL4C	chr2:235374001-235413914	cg24441922	0	-0.856367296034818	classC	consensus
ARL4C	chr2:235374001-235413914	mean	4e-12	-0.840031513123482	classC	consensus
ATP11A	chr13:113318512-113446398	cg12917253	2.073e-06	-0.772449259569865	classC	consensus
ATP11A	chr13:113318512-113446398	cg14864184	7.58e-10	-0.784968904762727	classC	consensus
ATP11A	chr13:113318512-113446398	cg21513610	4.48e-09	-0.762293813302839	classC	consensus
ATP11A	chr13:113318512-113446398	cg21897676	0.0102212	-0.715275800372377	classC	consensus
ATP11A	chr13:113318512-113446398	mean	1.19e-10	-0.806048274664118	classC	consensus
ATP6V0D1	chr16:67465524-67635531	cg03737424	1e-09	0.781600382415951	classC	consensus
ATXN1	chr6:16620807-16795056	cg10262747	1.07e-10	-0.807145510254306	classC	consensus
ATXN1	chr6:16620807-16795056	cg14791639	2.81e-09	-0.768500162615994	classC	consensus
ATXN1	chr6:16620807-16795056	mean	3.13e-10	-0.79533052109723	classC	consensus
B3GNT3	chr19:17811190-17914494	cg06649165	0.00035199	0.73243814513164	classC	consensus
BIN3	chr8:22516805-22643451	cg03720745	0.00054472	0.725560929686346	classC	consensus
BIN3	chr8:22516805-22643451	mean	4.897e-05	0.727257012980567	classC	consensus
BLNK	chr10:97967726-98060192	cg23715056	4.218e-06	-0.763105953024114	classC	consensus
C8orf46	chr8:67394992-67465261	cg09622557	0.00072341	-0.7209804142861	classC	consensus
C8orf46	chr8:67394992-67465261	cg15070801	0.0202107	-0.703608338001738	classC	consensus
C8orf46	chr8:67394992-67465261	cg27131563	4.833e-06	-0.761265325172991	classC	consensus
C8orf46	chr8:67394992-67465261	mean	0.00017263	-0.743226778897071	classC	consensus
CABLES1	chr18:20708779-20896507	cg22158648	1e-10	-0.807867607930747	classC	consensus
CACNB2	chr10:18620712-18659631	cg05719612	0.00065299	-0.722644374499814	classC	consensus
CACNB2	chr10:18620712-18659631	cg19998294	0.00029981	-0.734913928803241	classC	consensus
CACNB2	chr10:18620712-18659631	cg22858500	0.00031984	-0.733919164509448	classC	consensus
CACNB2	chr10:18620712-18659631	mean	1.947e-05	-0.741441211308523	classC	consensus
CACNB2	chr10:18620712-18659631	cg05719612	0.00065299	-0.722644374499814	classC	consensus
CACNB2	chr10:18620712-18659631	cg19998294	0.00029981	-0.734913928803241	classC	consensus
CACNB2	chr10:18620712-18659631	cg22858500	0.00031984	-0.733919164509448	classC	consensus
CACNB2	chr10:18620712-18659631	mean	1.947e-05	-0.741441211308523	classC	consensus
CAPN12	chr19:39127220-39236589	cg25383568	0.0100482	-0.715560839506439	classC	consensus
CBX7	chr22:39345734-39549865	cg10016348	8.225e-06	-0.753916578193137	classC	consensus
CBX7	chr22:39345734-39549865	cg13256546	6.615e-06	-0.756959899743302	classC	consensus
CBX7	chr22:39345734-39549865	cg24424889	0.00023086	-0.738888571191293	classC	consensus
CBX7	chr22:39345734-39549865	mean	0.0193641	-0.704357420531317	classC	consensus
CCDC88A	chr2:55640643-55653423	cg01953317	0	-0.920706418227191	classC	consensus
CDIP1	chr16:4490764-4594619	cg02642565	3.998e-06	-0.763826418343075	classC	consensus
CDIPT	chr16:29776570-29874841	cg02876297	0.00033909	-0.733016355004285	classC	consensus
CDIPT	chr16:29776570-29874841	mean	3.712e-05	-0.731612356367572	classC	consensus
CDK14	chr7:90324837-90431656	cg08583610	2.309e-06	-0.771061664312234	classC	consensus
CDK14	chr7:90324837-90431656	cg27403658	5.207e-06	-0.760250885063005	classC	consensus
CDK14	chr7:90324837-90431656	mean	7e-11	-0.811607040197263	classC	consensus
CELSR1	chr22:46742806-47314341	cg11533712	0.00062304	-0.7234032224443	classC	consensus
CHIT1	chr1:203232464-203504070	cg03764585	1.421e-06	-0.777246800088499	classC	consensus
CHIT1	chr1:203232464-203504070	cg04704856	1.82e-10	-0.80139899446331	classC	consensus
CHIT1	chr1:203232464-203504070	cg12067421	9e-11	-0.808948942559685	classC	consensus
CHIT1	chr1:203232464-203504070	cg16289210	7.629e-06	-0.754972557081319	classC	consensus
CHIT1	chr1:203232464-203504070	cg25143508	1.08e-09	-0.780657890148094	classC	consensus
CHIT1	chr1:203232464-203504070	cg26987645	3.24e-09	-0.766627597512917	classC	consensus
CHIT1	chr1:203232464-203504070	mean	1.34e-10	-0.804722665170269	classC	consensus
CHMP4A	chr14:24520383-24685857	cg13167816	2.1e-11	0.82362573809388	classC	consensus
CLIC4	chr1:25018827-25101619	cg07191152	2.97e-10	0.795931978425408	classC	consensus
CLLU1	chr12:92746178-92913479	cg04845867	0.00032593	-0.733628428342836	classC	consensus
CLLU1	chr12:92746178-92913479	mean	0.00017974	-0.742629901903054	classC	consensus
COQ10A	chr12:56493010-56662406	cg00668685	0.0154047	-0.70832321183565	classC	consensus
COQ10A	chr12:56493010-56662406	mean	0.00062624	-0.723320561441604	classC	consensus
CORO6	chr17:27882320-27952581	cg13872326	2.734e-06	-0.768861187911738	classC	consensus
CORO6	chr17:27882320-27952581	cg20649847	6.1e-11	-0.813034530249863	classC	consensus
CORO6	chr17:27882320-27952581	cg22961402	3.028e-06	-0.767518318444297	classC	consensus
CORO6	chr17:27882320-27952581	mean	3e-12	-0.842595431664262	classC	consensus
CORO6	chr17:27882320-27952581	cg13872326	2.734e-06	-0.768861187911738	classC	consensus
CORO6	chr17:27882320-27952581	cg20649847	6.1e-11	-0.813034530249863	classC	consensus
CORO6	chr17:27882320-27952581	cg22961402	3.028e-06	-0.767518318444297	classC	consensus
CORO6	chr17:27882320-27952581	mean	3e-12	-0.842595431664262	classC	consensus
COX4I1	chr16:85582796-85843772	cg08774871	0.0174611	0.706158895770373	classC	consensus
CREBBP	chr16:3899488-3931563	cg08364730	1.19e-10	0.806064017206093	classC	consensus
CRTC1	chr19:18793517-18853326	cg25561382	0.00020688	-0.740535126526299	classC	consensus
CTLA4	chr2:204705078-204774245	cg05074138	0	-0.955258463676382	classC	consensus
CTLA4	chr2:204705078-204774245	cg18914852	0.0180514	-0.705581304747191	classC	consensus
CTLA4	chr2:204705078-204774245	cg26091609	0	-0.960482128368801	classC	consensus
CTLA4	chr2:204705078-204774245	mean	0	-0.936828196298022	classC	consensus
DCLK2	chr4:150998214-151040659	cg03779973	0	-0.873002373516405	classC	consensus
DCLK2	chr4:150998214-151040659	cg05561193	1.17e-10	-0.806186902731367	classC	consensus
DCLK2	chr4:150998214-151040659	cg12115081	1e-12	-0.854219822365538	classC	consensus
DCLK2	chr4:150998214-151040659	mean	0	-0.88003414145288	classC	consensus
DEGS2	chr14:100525300-100660987	cg19741660	3.233e-06	-0.766656006968834	classC	consensus
DEGS2	chr14:100525300-100660987	mean	0.0168648	-0.706761059061396	classC	consensus
DENND4A	chr15:66055350-66127032	cg27665985	0.00027238	0.736381191871896	classC	consensus
DNMBP	chr10:101714734-101785799	cg02732134	0.0226606	-0.701594082487507	classC	consensus
ECHDC3	chr10:11691053-11758626	cg00594191	0.00039532	0.730630044274807	classC	consensus
EP300	chr22:41444573-41511966	cg22822910	0.00028197	0.735852830223008	classC	consensus
FAM167A	chr8:11269191-11458958	cg14702231	2.618e-05	0.736984500730161	classC	consensus
FAM167A	chr8:11269191-11458958	cg15685006	0.0239904	0.700583964252854	classC	consensus
FAM167A	chr8:11269191-11458958	cg26161004	0.00028657	0.735605515130926	classC	consensus
FAM167A	chr8:11269191-11458958	mean	0.00014329	0.745962796803634	classC	consensus
FAM222B	chr17:27166807-27312962	cg17445097	0.00030339	0.734731549370124	classC	consensus
FFAR1	chr19:35684861-35844023	mean	0.00045552	0.728402502477189	classC	consensus
FGD3	chr9:95709261-95931180	mean	0.00032009	-0.733907075924499	classC	consensus
FRY	chr13:32591425-32622735	cg16995086	1.6e-11	-0.826249327455518	classC	consensus
FRY	chr13:32591425-32622735	mean	2.3e-11	-0.822628421237847	classC	consensus
GAB1	chr4:144256345-144366279	cg12710519	1.47e-10	-0.803777140488745	classC	consensus
GAB1	chr4:144256345-144366279	cg14142817	1e-12	-0.854165170652032	classC	consensus
GAB1	chr4:144256345-144366279	mean	3e-12	-0.841600568079304	classC	consensus
GATAD2A	chr19:19495632-19798225	cg16640973	0.0186966	0.704969813305409	classC	consensus
GDF7	chr2:20767862-20900102	cg00011239	0.0122696	-0.712204763103036	classC	consensus
GDF7	chr2:20767862-20900102	mean	0.00017595	-0.742945106511503	classC	consensus
GNLY	chr2:85864558-85939217	cg03380645	0.00014472	-0.745817687286982	classC	consensus
GNLY	chr2:85864558-85939217	cg07313956	0.00063587	-0.723074149230447	classC	consensus
GNLY	chr2:85864558-85939217	mean	0.0153599	-0.708373360954735	classC	consensus
GPT2	chr16:46912994-46970598	cg00270789	0	-0.913999852981742	classC	consensus
GPT2	chr16:46912994-46970598	cg00622166	0	-0.944167126424136	classC	consensus
GPT2	chr16:46912994-46970598	cg03533472	0	-0.935182426830102	classC	consensus
GPT2	chr16:46912994-46970598	cg05380921	1.35e-10	-0.804650076309172	classC	consensus
GPT2	chr16:46912994-46970598	cg07710971	0	-0.926745471323912	classC	consensus
GPT2	chr16:46912994-46970598	cg23684449	0	-0.940875032752331	classC	consensus
GPT2	chr16:46912994-46970598	mean	0	-0.942054984232004	classC	consensus
GPX1	chr3:49371824-49396680	cg05383531	0.00066022	-0.722466066243523	classC	consensus
GPX1	chr3:49371824-49396680	mean	0.00066381	-0.722378301108136	classC	consensus
GRAMD1B	chr11:123320379-123473034	cg25243766	0.0012107	-0.712430484871225	classC	consensus
GRASP	chr12:52388002-52484654	cg12541478	0.00024756	0.737833066306695	classC	consensus
GRASP	chr12:52388002-52484654	cg19107511	0.0107139	0.714488031055373	classC	consensus
GRASP	chr12:52388002-52484654	mean	8.9e-10	0.783031045960322	classC	consensus
HEATR6	chr17:58153617-58185439	cg03120558	0.00021799	-0.739751000678711	classC	consensus
HS3ST1	chr4:11388923-11442762	mean	0.00057691	-0.72464140354835	classC	consensus
IL17RB	chr3:53737038-53902022	mean	0.00016954	-0.743494116160621	classC	consensus
IL24	chr1:207067277-207141157	cg05721773	1.429e-06	-0.777173520651256	classC	consensus
IL24	chr1:207067277-207141157	cg21607172	1e-12	-0.850352150655553	classC	consensus
IL24	chr1:207067277-207141157	mean	0.00041879	-0.729725987505409	classC	consensus
IL2RA	chr10:6053438-6132784	mean	0.0188969	-0.704783915939389	classC	consensus
IL6R	chr1:154374725-154443028	cg17427986	0.00028427	-0.73572864829091	classC	consensus
IL6R	chr1:154374725-154443028	mean	0.00058655	-0.72437514334195	classC	consensus
INPP5F	chr10:121438946-121576868	cg07003611	0	-0.916468675353853	classC	consensus
INPP5F	chr10:121438946-121576868	cg10053779	0	-0.891650535477444	classC	consensus
INPP5F	chr10:121438946-121576868	cg11788307	0	-0.930644335523718	classC	consensus
INPP5F	chr10:121438946-121576868	cg20704028	0	-0.916864125353366	classC	consensus
INPP5F	chr10:121438946-121576868	mean	0	-0.931503852005095	classC	consensus
IRF2	chr4:185174927-185435847	cg02354388	0	-0.87700880407083	classC	consensus
IRF2	chr4:185174927-185435847	cg11802666	3.56e-10	-0.793863227945134	classC	consensus
IRF2	chr4:185174927-185435847	mean	7.2e-11	-0.811295460541147	classC	consensus
KAT6B	chr10:76573721-76622870	cg00432328	0.0249042	0.70619704100086	classC	consensus
KMT2E	chr7:104561168-104657460	cg16314851	0.0119892	0.71259565691453	classC	consensus
KSR1	chr17:25782569-25881105	cg04561005	0.00044486	0.728776062525132	classC	consensus
KSR2	chr12:118300832-118376402	cg06711448	0	-0.86563078563151	classC	consensus
LAG3	chr12:6874667-6887901	cg04671742	0.00065086	-0.722697287349605	classC	consensus
LAG3	chr12:6874667-6887901	cg20652042	7.985e-06	-0.754332744917271	classC	consensus
LAG3	chr12:6874667-6887901	cg22777668	8.545e-06	-0.753379541596865	classC	consensus
LAG3	chr12:6874667-6887901	mean	1.49e-10	-0.803593362293405	classC	consensus
LEF1-AS1	chr4:108943438-109094928	cg08460812	0	-0.901734074946273	classC	consensus
LEF1-AS1	chr4:108943438-109094928	cg19296305	3e-12	-0.84270825777743	classC	consensus
LEF1-AS1	chr4:108943438-109094928	cg24023289	0	-0.917631346546461	classC	consensus
LEF1-AS1	chr4:108943438-109094928	mean	0	-0.903157386533191	classC	consensus
LFNG	chr7:2410726-2582633	cg03676485	4.694e-06	-0.761661269854988	classC	consensus
LFNG	chr7:2410726-2582633	cg09125127	3.87e-10	-0.792913411064934	classC	consensus
LFNG	chr7:2410726-2582633	cg09723161	1.99e-10	-0.80043520479131	classC	consensus
LFNG	chr7:2410726-2582633	cg21531604	1.62e-10	-0.802718951049662	classC	consensus
LFNG	chr7:2410726-2582633	mean	1.088e-06	-0.780569410277952	classC	consensus
LIX1L	chr1:145426814-145479979	cg08916374	0.00083884	0.718554014115345	classC	consensus
LIX1L	chr1:145426814-145479979	mean	0.0133749	0.710740841767711	classC	consensus
LRRC25	chr19:18498742-18641172	cg22161383	0.00032642	-0.733605250945466	classC	consensus
MCFD2	chr2:47118860-47326683	cg17647823	0.00044375	0.728815356387401	classC	consensus
MCFD2	chr2:47118860-47326683	cg22360765	0.0149468	0.70884163888426	classC	consensus
MCFD2	chr2:47118860-47326683	mean	0.00016301	0.744072938947013	classC	consensus
MEF2A	chr15:99947214-99995771	cg02378208	1.4e-11	0.827569291720352	classC	consensus
MEF2A	chr15:99947214-99995771	cg22700246	0	0.867414367267783	classC	consensus
MEF2A	chr15:99947214-99995771	mean	0	0.862737971217625	classC	consensus
MEF2A	chr15:99947214-99995771	cg02378208	1.4e-11	0.827569291720352	classC	consensus
MEF2A	chr15:99947214-99995771	cg22700246	0	0.867414367267783	classC	consensus
MEF2A	chr15:99947214-99995771	mean	0	0.862737971217625	classC	consensus
MMS19	chr10:99250107-99310055	cg07052063	2e-12	-0.844863156481634	classC	consensus
MS4A6A	chr11:59949995-59962333	mean	0.00073751	-0.720665519154648	classC	consensus
MSI2	chr17:55320808-55784787	cg05251593	0.0114674	-0.713346172060826	classC	consensus
MSI2	chr17:55320808-55784787	cg06247967	0.0183477	-0.705298002173515	classC	consensus
MSI2	chr17:55320808-55784787	cg16323330	1.3e-11	-0.827998215873414	classC	consensus
MSI2	chr17:55320808-55784787	mean	1.433e-06	-0.777140751887042	classC	consensus
MYO1C	chr17:1336059-1402600	cg00946187	1.06e-10	0.807284972647156	classC	consensus
PDCD1	chr2:242782277-242857257	cg07728865	0	-0.881048489695388	classC	consensus
PDCD1	chr2:242782277-242857257	cg10057601	1.964e-06	-0.773140210347633	classC	consensus
PDCD1	chr2:242782277-242857257	mean	0	-0.867228783287569	classC	consensus
PEX26	chr22:18205753-18575249	cg00040575	0.00015764	0.744565243808952	classC	consensus
PEX26	chr22:18205753-18575249	cg03291548	0.00073665	0.720684525269443	classC	consensus
PHTF1	chr1:114292593-114302988	cg12587818	0	-0.888904876573824	classC	consensus
PHTF1	chr1:114292593-114302988	cg22495801	1e-12	-0.848230940739632	classC	consensus
PHTF1	chr1:114292593-114302988	mean	0	-0.882155716743315	classC	consensus
POC1A	chr3:51963239-52189508	cg05504759	5.979e-06	-0.758356270472029	classC	consensus
POLDIP3	chr22:42999942-43060411	cg02935298	0.0116916	0.713019940136935	classC	consensus
PPP6R3	chr11:68109655-68213779	mean	6.658e-06	0.756869178769745	classC	consensus
PPTC7	chr12:110964850-111300733	cg10453481	0.00013546	0.746781505808766	classC	consensus
PPTC7	chr12:110964850-111300733	mean	0.0112858	0.713614857475213	classC	consensus
RAB43	chr3:128799801-128848089	cg05859076	7.32e-09	-0.755549788848422	classC	consensus
RAB43	chr3:128799801-128848089	mean	3.278e-06	-0.766471416124908	classC	consensus
RAI1	chr17:17565666-17825929	cg23875758	0.00078823	-0.719577010440995	classC	consensus
RAI1	chr17:17565666-17825929	mean	0.0185377	-0.705118570435423	classC	consensus
RELA	chr11:65096483-65434058	cg03390187	5.801e-06	0.758773189553872	classC	consensus
RELA	chr11:65096483-65434058	cg04238983	3.5e-11	0.818776575046025	classC	consensus
RELA	chr11:65096483-65434058	cg04261607	0.0190655	0.704628932500398	classC	consensus
RELA	chr11:65096483-65434058	cg10416861	0	0.870349426209499	classC	consensus
RELA	chr11:65096483-65434058	cg13167340	2e-12	0.845073659017576	classC	consensus
RELA	chr11:65096483-65434058	cg24772412	0	0.869056836889456	classC	consensus
RELA	chr11:65096483-65434058	cg26615176	0	0.874282922268681	classC	consensus
RELA	chr11:65096483-65434058	mean	1.2e-11	0.82902740363356	classC	consensus
RFC5	chr12:118454470-118526839	cg01932247	2.72e-10	-0.796924079705611	classC	consensus
RFC5	chr12:118454470-118526839	cg10617224	3e-11	-0.820294730048158	classC	consensus
RFC5	chr12:118454470-118526839	cg14474811	1.35e-10	-0.804695542427171	classC	consensus
RFC5	chr12:118454470-118526839	mean	1e-12	-0.849186680042747	classC	consensus
RGS10	chr10:120966371-121302914	cg04182483	0	-0.877368331595613	classC	consensus
RGS10	chr10:120966371-121302914	cg08650639	0.00015539	-0.744777015465125	classC	consensus
RGS10	chr10:120966371-121302914	cg17675386	0	-0.873647948240536	classC	consensus
RGS10	chr10:120966371-121302914	mean	0	-0.875866622013908	classC	consensus
RLF	chr1:40626505-40627976	cg18646240	2.2e-07	0.702116542104918	classC	consensus
RNF214	chr11:117040826-117105397	cg11029270	0.0229011	-0.70140737522914	classC	consensus
RNF4	chr4:2445790-2515495	cg07799157	5.531e-06	0.759426036495073	classC	consensus
ROR1	chr1:64237486-64489243	cg03140289	0	-0.900699279907852	classC	consensus
ROR1	chr1:64237486-64489243	cg03950655	0	-0.893898218867578	classC	consensus
ROR1	chr1:64237486-64489243	cg06743782	0	-0.87782318571676	classC	consensus
ROR1	chr1:64237486-64489243	mean	0	-0.890012348111721	classC	consensus
RREB1	chr6:7098272-7209426	cg09754197	2.3e-11	0.822710949158672	classC	consensus
RREB1	chr6:7098272-7209426	cg26991433	1.1e-11	0.8299489996466	classC	consensus
RREB1	chr6:7098272-7209426	mean	9e-12	0.832127165489742	classC	consensus
RUNX3	chr1:25222331-25435095	cg08544331	1.585e-06	0.775868044951279	classC	consensus
RUNX3	chr1:25222331-25435095	cg20670361	0.00024094	0.738243138684123	classC	consensus
RUNX3	chr1:25222331-25435095	mean	7.136e-06	0.75590575449577	classC	consensus
SEMA4A	chr1:156063457-156147595	cg12593793	0.00016906	-0.74353548770467	classC	consensus
SEMA4A	chr1:156063457-156147595	cg26667550	0.0152359	-0.708512619442562	classC	consensus
SEMA4A	chr1:156063457-156147595	mean	6.293e-05	-0.723241991290081	classC	consensus
SEMA4D	chr9:91962974-92169084	cg02702041	1.593e-06	-0.775802758156494	classC	consensus
SEMA4D	chr9:91962974-92169084	cg14541848	2.998e-06	-0.767649292230504	classC	consensus
SEMA4D	chr9:91962974-92169084	mean	8.16e-10	-0.784080988648402	classC	consensus
SERINC5	chr5:79388087-79555168	cg10531355	1.57e-09	-0.775991688054534	classC	consensus
SERINC5	chr5:79388087-79555168	cg14978242	8.018e-06	-0.754274975366666	classC	consensus
SERINC5	chr5:79388087-79555168	mean	3.37e-10	-0.794484716231973	classC	consensus
SFMBT1	chr3:52948330-53124324	cg04503182	9.122e-06	-0.75245580619779	classC	consensus
SFMBT1	chr3:52948330-53124324	cg26850469	8.907e-06	-0.75279462640362	classC	consensus
SFMBT1	chr3:52948330-53124324	mean	5.535e-06	-0.759417350830363	classC	consensus
SH3BP5-AS1	chr3:15284041-15451011	cg01788682	0.0212751	-0.702706792653964	classC	consensus
SH3BP5-AS1	chr3:15284041-15451011	mean	0.00091281	-0.717157693955047	classC	consensus
SLA	chr8:133989865-134141673	cg11883141	0.00016395	-0.743987766312096	classC	consensus
SMAD3	chr15:67325517-67491383	cg27130493	0.0114673	0.713346350953164	classC	consensus
SMCO4	chr11:93250073-93277017	cg12895631	1.2e-10	-0.805970662165475	classC	consensus
SNX18	chr5:53804511-53851756	cg01582396	0	-0.925819320341889	classC	consensus
SNX18	chr5:53804511-53851756	cg08544436	0	-0.924446029025362	classC	consensus
SNX18	chr5:53804511-53851756	cg14684434	2e-12	-0.846994799832747	classC	consensus
SNX18	chr5:53804511-53851756	cg14952488	0.0198546	-0.703919800410889	classC	consensus
SNX18	chr5:53804511-53851756	cg16358034	1e-12	-0.849689570071092	classC	consensus
SNX18	chr5:53804511-53851756	cg21995347	0	-0.898387637739902	classC	consensus
SNX18	chr5:53804511-53851756	cg23001370	0	-0.926986389361029	classC	consensus
SNX18	chr5:53804511-53851756	mean	0	-0.918305000462116	classC	consensus
SNX9	chr6:158225529-158251805	cg04064963	0.00087193	0.717915811623504	classC	consensus
SNX9	chr6:158175110-158200357	cg17071432	0.0115477	0.713228715027926	classC	consensus
SNX9	chr6:158225529-158251805	cg04064963	0.00087193	0.717915811623504	classC	consensus
SNX9	chr6:158175110-158200357	cg17071432	0.0115477	0.713228715027926	classC	consensus
SPOCK2	chr10:73785554-73871197	cg20571967	1.65e-10	0.802519905195252	classC	consensus
SPOCK2	chr10:73785554-73871197	cg23723835	2.29e-09	0.771165788495478	classC	consensus
SPOCK2	chr10:73785554-73871197	mean	6.69e-10	0.78647215691992	classC	consensus
SRGN	chr10:70794826-70862131	cg06486994	1.304e-06	-0.778318826305982	classC	consensus
STAMBPL1	chr10:90636916-90704080	cg14785527	0	-0.920426081593454	classC	consensus
STAP2	chr19:4322691-4410395	cg15797834	3.297e-06	-0.766394635853633	classC	consensus
STAP2	chr19:4322691-4410395	mean	0.00062485	-0.72335657399481	classC	consensus
TGFBI	chr5:135359409-135398951	cg05838308	2.2e-11	-0.823324370810826	classC	consensus
TGFBI	chr5:135359409-135398951	cg09096234	0.00011525	-0.749118068630648	classC	consensus
TGFBI	chr5:135359409-135398951	cg21583694	1.7e-10	-0.802173626897387	classC	consensus
TGFBI	chr5:135359409-135398951	mean	4e-12	-0.838730840261316	classC	consensus
TGFBR3	chr1:92171519-92352408	cg00342358	1e-12	-0.848469339622927	classC	consensus
TGFBR3	chr1:92171519-92352408	cg01336162	1e-12	-0.853697907790304	classC	consensus
TGFBR3	chr1:92171519-92352408	cg17074704	5.6e-11	-0.813850119992126	classC	consensus
TGFBR3	chr1:92171519-92352408	mean	0	-0.872899897378816	classC	consensus
TGIF1	chr18:3444750-3480409	cg18204321	0.00047638	-0.72769425662416	classC	consensus
TMEM104	chr17:72728289-72780881	cg22312249	9.543e-06	-0.751815599615748	classC	consensus
TMEM222	chr1:27648154-28000134	cg04089743	0.00015725	0.744601638103384	classC	consensus
TMEM222	chr1:27648154-28000134	mean	0.00069616	0.721605718298935	classC	consensus
TNIP2	chr4:2730793-2770921	cg25585279	7.01e-09	0.756153579285156	classC	consensus
TOX2	chr20:42522068-42715360	cg00789528	0.00095196	-0.716460736074329	classC	consensus
TOX2	chr20:42522068-42715360	cg21293933	2.088e-06	-0.772360350644319	classC	consensus
TOX2	chr20:42522068-42715360	cg24403644	0.00087099	-0.717933655063413	classC	consensus
TOX2	chr20:42522068-42715360	mean	1.12e-10	-0.806669244760544	classC	consensus
TPST2	chr22:26920248-27039444	cg02455383	2e-12	-0.84310960472665	classC	consensus
TRAK1	chr3:42041988-42191047	cg01486558	4.3e-11	0.816524157391741	classC	consensus
TRAK1	chr3:42041988-42191047	cg09654300	9e-12	0.831174698247483	classC	consensus
TRAK1	chr3:42041988-42191047	mean	3.768e-06	0.764620451232129	classC	consensus
TRAPPC10	chr21:45425337-45801001	cg03738656	2.989e-06	0.767691051585551	classC	consensus
TRAPPC10	chr21:45425337-45801001	cg21705505	0.0241527	0.7004642555418	classC	consensus
TRAPPC10	chr21:45425337-45801001	mean	3.655e-06	0.765026351613073	classC	consensus
TRAPPC10	chr21:45336443-45405278	cg04312999	3.202e-06	0.766781322093537	classC	consensus
TRAPPC10	chr21:45425337-45801001	cg03738656	2.989e-06	0.767691051585551	classC	consensus
TRAPPC10	chr21:45425337-45801001	cg21705505	0.0241527	0.7004642555418	classC	consensus
TRAPPC10	chr21:45425337-45801001	mean	3.655e-06	0.765026351613073	classC	consensus
TRAPPC10	chr21:45336443-45405278	cg04312999	3.202e-06	0.766781322093537	classC	consensus
TSTA3	chr8:144504468-144700876	mean	0.00073894	-0.720633922010797	classC	consensus
UBL7-AS1	chr15:74664329-74754207	cg19251514	3.033e-06	-0.767497678108892	classC	consensus
WNT3	chr17:44788117-44913504	cg00140914	3.767e-06	-0.764623451597125	classC	consensus
WNT3	chr17:44788117-44913504	mean	0.00047061	-0.727887360191764	classC	consensus
WNT3	chr17:44788117-44913504	cg00140914	3.767e-06	-0.764623451597125	classC	consensus
WNT3	chr17:44788117-44913504	mean	0.00047061	-0.727887360191764	classC	consensus
XXYLT1	chr3:194779122-194992398	cg02041946	1.701e-06	-0.774976141044074	classC	consensus
XXYLT1	chr3:194779122-194992398	cg03916038	2.03e-10	-0.800210337181105	classC	consensus
XXYLT1	chr3:194779122-194992398	cg06704969	0.00013972	-0.746331143863356	classC	consensus
XXYLT1	chr3:194779122-194992398	cg07463963	6.746e-06	-0.756688154878191	classC	consensus
XXYLT1	chr3:194779122-194992398	cg15722952	1e-12	-0.852586353003877	classC	consensus
XXYLT1	chr3:194779122-194992398	cg25921813	1.449e-06	-0.776998077375551	classC	consensus
XXYLT1	chr3:194779122-194992398	cg26062560	0	-0.868250180871928	classC	consensus
XXYLT1	chr3:194779122-194992398	mean	0	-0.873166941498145	classC	consensus
ZAP70	chr2:98328846-98336068	cg08859278	2e-12	-0.844812783413939	classC	consensus
ZAP70	chr2:98328846-98336068	cg09006159	2.5e-11	-0.82206607742438	classC	consensus
ZAP70	chr2:98328846-98336068	cg15933451	4e-12	-0.839690104550259	classC	consensus
ZAP70	chr2:98328846-98336068	mean	0	-0.867532791913483	classC	consensus
ZFPM1	chr16:88441354-88624317	cg02383666	1.42e-10	-0.804093105399661	classC	consensus
ZFPM1	chr16:88441354-88624317	cg04387347	0.00037713	-0.731365236344687	classC	consensus
ZFPM1	chr16:88441354-88624317	cg05183538	3.077e-06	-0.767308000217987	classC	consensus
ZFPM1	chr16:88441354-88624317	cg05446615	0.00045982	-0.728254037660527	classC	consensus
ZFPM1	chr16:88441354-88624317	mean	0.00020856	-0.740414029386954	classC	consensus
ZHX2	chr8:123782932-123897246	cg03314365	2.01e-10	-0.800298272260102	classC	consensus
ZPBP2	chr17:37771665-38026697	cg04587617	5.206e-05	-0.726284019877596	classC	consensus
ACSF3	chr16:89098347-89206120	cg01937601	2.18e-10	-0.799393191030196	classC	diff
ACSF3	chr16:89098347-89206120	cg03060214	1.579e-06	-0.775919406500386	classC	diff
CD5	chr11:60822259-60879990	cg16001613	3.322e-06	-0.766296937980816	classC	diff
CD5	chr11:60822259-60879990	cg20418308	0	-0.934550284313043	classC	diff
CD5	chr11:60822259-60879990	cg22202088	9e-12	-0.831869672005622	classC	diff
CD5	chr11:60822259-60879990	cg27301655	0	-0.870918755345629	classC	diff
CD5	chr11:60822259-60879990	mean	0	-0.914642281883123	classC	diff
CHIT1	chr1:203236286-203353767	cg03764585	1.421e-06	-0.777246800088499	classC	diff
CHIT1	chr1:203236286-203353767	cg04704856	1.82e-10	-0.80139899446331	classC	diff
CHIT1	chr1:203236286-203353767	cg12067421	9e-11	-0.808948942559685	classC	diff
CHIT1	chr1:203236286-203353767	cg16289210	7.629e-06	-0.754972557081319	classC	diff
CHIT1	chr1:203236286-203353767	cg26987645	3.24e-09	-0.766627597512917	classC	diff
CHIT1	chr1:203236286-203353767	mean	1.17e-10	-0.806206021996567	classC	diff
CLLU1	chr12:92783033-92883938	cg04845867	0.00032593	-0.733628428342836	classC	diff
CLLU1	chr12:92783033-92883938	mean	0.00017974	-0.742629901903054	classC	diff
DAD1	chr14:22932348-23038986	cg09953583	2.639e-06	-0.769323487914752	classC	diff
DAD1	chr14:22932348-23038986	cg15849446	0.00060362	-0.72391375882452	classC	diff
DAD1	chr14:22932348-23038986	cg18887769	4.72e-10	-0.790583481057587	classC	diff
DAD1	chr14:22932348-23038986	cg23062357	1.035e-05	-0.750659831755264	classC	diff
DAD1	chr14:22932348-23038986	mean	5.6e-11	-0.813993538058702	classC	diff
GTSF1L	chr20:42307202-42383663	cg15099490	3.89e-10	-0.792843715271909	classC	diff
GTSF1L	chr20:42307202-42383663	cg20774413	2.707e-06	-0.768988425980799	classC	diff
GTSF1L	chr20:42307202-42383663	cg21426218	0.00020874	-0.740401223827821	classC	diff
GTSF1L	chr20:42307202-42383663	mean	1.04e-10	-0.807480928079539	classC	diff
IRF2	chr4:185306708-185403585	cg02354388	0	-0.87700880407083	classC	diff
IRF2	chr4:185306708-185403585	cg11802666	3.56e-10	-0.793863227945134	classC	diff
IRF2	chr4:185306708-185403585	mean	1e-12	-0.84934476478526	classC	diff
MSI2	chr17:55509468-55686246	cg05251593	0.0114674	-0.713346172060826	classC	diff
MSI2	chr17:55509468-55686246	cg06247967	0.0183477	-0.705298002173515	classC	diff
MSI2	chr17:55509468-55686246	mean	0.00050231	-0.726853188099458	classC	diff
PITPNM2	chr12:123515700-123637201	cg05384139	0	-0.886618833347691	classC	diff
SELPLG	chr12:109006555-109042818	cg23429240	0.00010685	-0.750204777233409	classC	diff
SELPLG	chr12:109006555-109042818	cg23816140	1e-12	-0.849470708302224	classC	diff
SELPLG	chr12:109006555-109042818	mean	4e-12	-0.837957483226188	classC	diff
SH3BP5	chr3:15298050-15404967	cg01788682	0.00026002	-0.737087998881298	classC	diff
SH3BP5	chr3:15298050-15404967	cg05046996	9.58e-10	-0.782126741240425	classC	diff
SH3BP5	chr3:15298050-15404967	cg18444702	0.00015603	-0.744716660289901	classC	diff
SH3BP5	chr3:15298050-15404967	cg27375330	2.61e-09	-0.769467534193077	classC	diff
SH3BP5	chr3:15298050-15404967	mean	2.2e-10	-0.799329643526301	classC	diff
TNFRSF1B	chr1:12184973-12271597	cg06740893	5.348e-06	-0.759887313034418	classC	diff
TNFRSF1B	chr1:12184973-12271597	cg07707505	0.0016038	-0.707629413967496	classC	diff
TNFRSF1B	chr1:12184973-12271597	cg11665613	0.0146729	-0.709158747053645	classC	diff
TNFRSF1B	chr1:12184973-12271597	cg15622556	2.548e-06	-0.769780423892631	classC	diff
TNFRSF1B	chr1:12184973-12271597	cg18124517	0.00031139	-0.734331298859289	classC	diff
TNFRSF1B	chr1:12184973-12271597	mean	0.00014348	-0.745943462476781	classC	diff
TRAPPC2L	chr16:88919603-89070961	cg00121135	1.3e-11	-0.828313167727404	classC	diff
TRAPPC2L	chr16:88919603-89070961	cg01379825	0.0145469	-0.709306526821463	classC	diff
TRAPPC2L	chr16:88919603-89070961	cg05531174	6.23e-10	-0.787315680520641	classC	diff
TRAPPC2L	chr16:88919603-89070961	cg07630078	0	-0.91843657428251	classC	diff
TRAPPC2L	chr16:88919603-89070961	cg08345246	1.44e-10	-0.803975400727001	classC	diff
TRAPPC2L	chr16:88919603-89070961	cg08484992	0.00030714	-0.734542814229392	classC	diff
TRAPPC2L	chr16:88919603-89070961	cg08843248	0.0111931	-0.713753598698726	classC	diff
TRAPPC2L	chr16:88919603-89070961	cg08940410	0	-0.858770248468139	classC	diff
TRAPPC2L	chr16:88919603-89070961	cg26655856	1e-12	-0.850032797078137	classC	diff
TRAPPC2L	chr16:88919603-89070961	cg27248474	0	-0.903522219276505	classC	diff
TRAPPC2L	chr16:88919603-89070961	cg27292079	2e-12	-0.845638015869319	classC	diff
TRAPPC2L	chr16:88919603-89070961	mean	0	-0.874221854858184	classC	diff
XXYLT1-AS2	chr3:194796146-194885613	cg02041946	0.00034378	-0.732803957918885	classC	diff
XXYLT1-AS2	chr3:194796146-194885613	cg07463963	6.927e-05	-0.721686754371287	classC	diff
XXYLT1-AS2	chr3:194796146-194885613	mean	2.245e-06	-0.7714242619335	classC	diff
ZFPM1	chr16:88509664-88551933	cg02383666	1.42e-10	-0.804093105399661	classC	diff
ZFPM1	chr16:88509664-88551933	cg04387347	0.00037713	-0.731365236344687	classC	diff
ZFPM1	chr16:88509664-88551933	cg05183538	3.077e-06	-0.767308000217987	classC	diff
ZFPM1	chr16:88509664-88551933	cg05446615	0.00045982	-0.728254037660527	classC	diff
ZFPM1	chr16:88509664-88551933	mean	0.00020856	-0.740414029386954	classC	diff
ZNF710	chr15:90541151-90611052	cg16558770	0.00023302	-0.738748147736841	classC	diff
ZNF710	chr15:90541151-90611052	mean	0.00015831	-0.744503009355451	classC	diff
