# Supplementary material for: Methylome-based cell-of-origin modeling (Methyl-COOM) identifies aberrant expression of immune regulatory molecules in CLL
Source: Genome Med. 2020 Mar 18;12:29. doi: 10.1186/s13073-020-00724-7 (PMC7081711; doi:10.1186/s13073-020-00724-7)
Supplement: Supplementary file 4 — Table S3, list of CLL-specific miRNAs. [file 13073_2020_724_MOESM4_ESM.xlsx]

## Sheet: Sheet1
Supplementary Table S3: List of CLL-specific miRNAs
Class	microRNA	promoter	CpG	p-value	Correlation coefficient (rho)
classA	mir-3613	chr13:50648999-50659799	cg06228828	0.00826195	-0.449045
classA	mir-15a	chr13:50648999-50659799	cg06228828	0.0330582	-0.367762
classA	mir-3688-2	chr4:160023200-160029550	cg00861646	0.0193953	-0.399047
classA	mir-219a-1	chr6:33084200-33086822	cg05337177	0.0240785	-0.386178
classA	mir-486	chr8:41520600-41524000	cg17753169	0.017796	-0.406264
classC	mir-3605	chr1:33811613-33817213	cg07570498	0.0110545	-0.43
classC	mir-141	chr12:7022139-7025739	cg04604946	0.0477704	0.35
classC	mir-195	chr17:6921076-6923876	cg21040575	0.0346329	0.36
