# Supplementary material for: Methylome-based cell-of-origin modeling (Methyl-COOM) identifies aberrant expression of immune regulatory molecules in CLL
Source: Genome Med. 2020 Mar 18;12:29. doi: 10.1186/s13073-020-00724-7 (PMC7081711; doi:10.1186/s13073-020-00724-7)
Supplement: Supplementary file 8 — Table S7, list of ENCODE TF ChIP-seq datasets. [file 13073_2020_724_MOESM8_ESM.xlsx]

## Sheet: Sheet 1
Supplementary Table S7: List of ENCODE TF ChIP-seq datasets
filename	cellType	treatment	antibody	description
wgEncodeAwgTfbsBroadGm12878CtcfUniPk.narrowPeak	GM12878	None	CTCF	ChIP GM12878 CTCF
wgEncodeAwgTfbsBroadGm12878Ezh239875UniPk.narrowPeak	GM12878	None	EZH2_(39875)	ChIP GM12878 EZH2_(39875)
wgEncodeAwgTfbsHaibGm12878Atf2sc81188V0422111UniPk.narrowPeak	GM12878	None	ATF2_(SC-81188)	ChIP GM12878 ATF2_(SC-81188)
wgEncodeAwgTfbsHaibGm12878Atf3Pcr1xUniPk.narrowPeak	GM12878	None	ATF3	ChIP GM12878 ATF3
wgEncodeAwgTfbsHaibGm12878BatfPcr1xUniPk.narrowPeak	GM12878	None	BATF	ChIP GM12878 BATF
wgEncodeAwgTfbsHaibGm12878Bcl11aPcr1xUniPk.narrowPeak	GM12878	None	BCL11A	ChIP GM12878 BCL11A
wgEncodeAwgTfbsHaibGm12878Bcl3V0416101UniPk.narrowPeak	GM12878	None	BCL3	ChIP GM12878 BCL3
wgEncodeAwgTfbsHaibGm12878Bclaf101388V0416101UniPk.narrowPeak	GM12878	None	BCLAF1_(SC-101388)	ChIP GM12878 BCLAF1_(SC-101388)
wgEncodeAwgTfbsHaibGm12878Cebpbsc150V0422111UniPk.narrowPeak	GM12878	None	CEBPB_(SC-150)	ChIP GM12878 CEBPB_(SC-150)
wgEncodeAwgTfbsHaibGm12878Ebf1sc137065Pcr1xUniPk.narrowPeak	GM12878	None	EBF1_(SC-137065)	ChIP GM12878 EBF1_(SC-137065)
wgEncodeAwgTfbsHaibGm12878Egr1Pcr2xUniPk.narrowPeak	GM12878	None	Egr-1	ChIP GM12878 Egr-1
wgEncodeAwgTfbsHaibGm12878Elf1sc631V0416101UniPk.narrowPeak	GM12878	None	ELF1_(SC-631)	ChIP GM12878 ELF1_(SC-631)
wgEncodeAwgTfbsHaibGm12878Ets1Pcr1xUniPk.narrowPeak	GM12878	None	ETS1	ChIP GM12878 ETS1
wgEncodeAwgTfbsHaibGm12878Foxm1sc502V0422111UniPk.narrowPeak	GM12878	None	FOXM1_(SC-502)	ChIP GM12878 FOXM1_(SC-502)
wgEncodeAwgTfbsHaibGm12878GabpPcr2xUniPk.narrowPeak	GM12878	None	GABP	ChIP GM12878 GABP
wgEncodeAwgTfbsHaibGm12878Irf4sc6059Pcr1xUniPk.narrowPeak	GM12878	None	IRF4_(SC-6059)	ChIP GM12878 IRF4_(SC-6059)
wgEncodeAwgTfbsHaibGm12878Mef2aPcr1xUniPk.narrowPeak	GM12878	None	MEF2A	ChIP GM12878 MEF2A
wgEncodeAwgTfbsHaibGm12878Mef2csc13268V0416101UniPk.narrowPeak	GM12878	None	MEF2C_(SC-13268)	ChIP GM12878 MEF2C_(SC-13268)
wgEncodeAwgTfbsHaibGm12878Mta3sc81325V0422111UniPk.narrowPeak	GM12878	None	MTA3_(SC-81325)	ChIP GM12878 MTA3_(SC-81325)
wgEncodeAwgTfbsHaibGm12878Nfatc1sc17834V0422111UniPk.narrowPeak	GM12878	None	NFATC1_(SC-17834)	ChIP GM12878 NFATC1_(SC-17834)
wgEncodeAwgTfbsHaibGm12878Nficsc81335V0422111UniPk.narrowPeak	GM12878	None	NFIC_(SC-81335)	ChIP GM12878 NFIC_(SC-81335)
wgEncodeAwgTfbsHaibGm12878NrsfPcr1xUniPk.narrowPeak	GM12878	None	NRSF	ChIP GM12878 NRSF
wgEncodeAwgTfbsHaibGm12878P300Pcr1xUniPk.narrowPeak	GM12878	None	p300	ChIP GM12878 p300
wgEncodeAwgTfbsHaibGm12878Pax5c20Pcr1xUniPk.narrowPeak	GM12878	None	PAX5-C20	ChIP GM12878 PAX5-C20
wgEncodeAwgTfbsHaibGm12878Pax5n19Pcr1xUniPk.narrowPeak	GM12878	None	PAX5-N19	ChIP GM12878 PAX5-N19
wgEncodeAwgTfbsHaibGm12878Pbx3Pcr1xUniPk.narrowPeak	GM12878	None	Pbx3	ChIP GM12878 Pbx3
wgEncodeAwgTfbsHaibGm12878Pmlsc71910V0422111UniPk.narrowPeak	GM12878	None	PML_(SC-71910)	ChIP GM12878 PML_(SC-71910)
wgEncodeAwgTfbsHaibGm12878Pol24h8Pcr1xUniPk.narrowPeak	GM12878	None	Pol2-4H8	ChIP GM12878 Pol2-4H8
wgEncodeAwgTfbsHaibGm12878Pol2Pcr2xUniPk.narrowPeak	GM12878	None	Pol2	ChIP GM12878 Pol2
wgEncodeAwgTfbsHaibGm12878Pou2f2Pcr1xUniPk.narrowPeak	GM12878	None	POU2F2	ChIP GM12878 POU2F2
wgEncodeAwgTfbsHaibGm12878Pu1Pcr1xUniPk.narrowPeak	GM12878	None	PU.1	ChIP GM12878 PU.1
wgEncodeAwgTfbsHaibGm12878Rad21V0416101UniPk.narrowPeak	GM12878	None	Rad21	ChIP GM12878 Rad21
wgEncodeAwgTfbsHaibGm12878Runx3sc101553V0422111UniPk.narrowPeak	GM12878	None	RUNX3_(SC-101553)	ChIP GM12878 RUNX3_(SC-101553)
wgEncodeAwgTfbsHaibGm12878RxraPcr1xUniPk.narrowPeak	GM12878	None	RXRA	ChIP GM12878 RXRA
wgEncodeAwgTfbsHaibGm12878Six5Pcr1xUniPk.narrowPeak	GM12878	None	SIX5	ChIP GM12878 SIX5
wgEncodeAwgTfbsHaibGm12878Sp1Pcr1xUniPk.narrowPeak	GM12878	None	SP1	ChIP GM12878 SP1
wgEncodeAwgTfbsHaibGm12878SrfPcr2xUniPk.narrowPeak	GM12878	None	SRF	ChIP GM12878 SRF
wgEncodeAwgTfbsHaibGm12878Stat5asc74442V0422111UniPk.narrowPeak	GM12878	None	STAT5A_(SC-74442)	ChIP GM12878 STAT5A_(SC-74442)
wgEncodeAwgTfbsHaibGm12878Taf1Pcr1xUniPk.narrowPeak	GM12878	None	TAF1	ChIP GM12878 TAF1
wgEncodeAwgTfbsHaibGm12878Tcf12Pcr1xUniPk.narrowPeak	GM12878	None	TCF12	ChIP GM12878 TCF12
wgEncodeAwgTfbsHaibGm12878Tcf3Pcr1xUniPk.narrowPeak	GM12878	None	TCF3_(SC-349)	ChIP GM12878 TCF3_(SC-349)
wgEncodeAwgTfbsHaibGm12878Usf1Pcr2xUniPk.narrowPeak	GM12878	None	USF-1	ChIP GM12878 USF-1
wgEncodeAwgTfbsHaibGm12878Yy1sc281Pcr1xUniPk.narrowPeak	GM12878	None	YY1_(SC-281)	ChIP GM12878 YY1_(SC-281)
wgEncodeAwgTfbsHaibGm12878Zbtb33Pcr1xUniPk.narrowPeak	GM12878	None	ZBTB33	ChIP GM12878 ZBTB33
wgEncodeAwgTfbsHaibGm12878Zeb1sc25388V0416102UniPk.narrowPeak	GM12878	None	ZEB1_(SC-25388)	ChIP GM12878 ZEB1_(SC-25388)
wgEncodeAwgTfbsSydhGm12878Bhlhe40cIggmusUniPk.narrowPeak	GM12878	None	BHLHE40_(NB100-1800)	ChIP GM12878 BHLHE40_(NB100-1800)
wgEncodeAwgTfbsSydhGm12878Brca1a300IggmusUniPk.narrowPeak	GM12878	None	BRCA1_(A300-000A)	ChIP GM12878 BRCA1_(A300-000A)
wgEncodeAwgTfbsSydhGm12878CfosUniPk.narrowPeak	GM12878	None	c-Fos	ChIP GM12878 c-Fos
wgEncodeAwgTfbsSydhGm12878Chd1a301218aIggmusUniPk.narrowPeak	GM12878	None	CHD1_(A301-218A)	ChIP GM12878 CHD1_(A301-218A)
wgEncodeAwgTfbsSydhGm12878Chd2ab68301IggmusUniPk.narrowPeak	GM12878	None	CHD2_(AB68301)	ChIP GM12878 CHD2_(AB68301)
wgEncodeAwgTfbsSydhGm12878Corestsc30189IggmusUniPk.narrowPeak	GM12878	None	COREST_(sc-30189)	ChIP GM12878 COREST_(sc-30189)
wgEncodeAwgTfbsSydhGm12878Ctcfsc15914c20UniPk.narrowPeak	GM12878	None	CTCF_(SC-15914)	ChIP GM12878 CTCF_(SC-15914)
wgEncodeAwgTfbsSydhGm12878E2f4IggmusUniPk.narrowPeak	GM12878	None	E2F4	ChIP GM12878 E2F4
wgEncodeAwgTfbsSydhGm12878Ebf1sc137065UniPk.narrowPeak	GM12878	None	EBF1_(SC-137065)	ChIP GM12878 EBF1_(SC-137065)
wgEncodeAwgTfbsSydhGm12878Elk112771IggmusUniPk.narrowPeak	GM12878	None	ELK1_(1277-1)	ChIP GM12878 ELK1_(1277-1)
wgEncodeAwgTfbsSydhGm12878Ikzf1iknuclaUniPk.narrowPeak	GM12878	None	IKZF1_(IkN)_(UCLA)	ChIP GM12878 IKZF1_(IkN)_(UCLA)
wgEncodeAwgTfbsSydhGm12878JundUniPk.narrowPeak	GM12878	None	JunD	ChIP GM12878 JunD
wgEncodeAwgTfbsSydhGm12878MaxIggmusUniPk.narrowPeak	GM12878	None	Max	ChIP GM12878 Max
wgEncodeAwgTfbsSydhGm12878Mazab85725IggmusUniPk.narrowPeak	GM12878	None	MAZ_(ab85725)	ChIP GM12878 MAZ_(ab85725)
wgEncodeAwgTfbsSydhGm12878Mxi1IggmusUniPk.narrowPeak	GM12878	None	Mxi1_(AF4185)	ChIP GM12878 Mxi1_(AF4185)
wgEncodeAwgTfbsSydhGm12878Nfe2sc22827UniPk.narrowPeak	GM12878	None	NF-E2_(SC-22827)	ChIP GM12878 NF-E2_(SC-22827)
wgEncodeAwgTfbsSydhGm12878NfkbTnfaIggrabUniPk.narrowPeak	GM12878	TNFa	NFKB	ChIP GM12878 NFKB
wgEncodeAwgTfbsSydhGm12878NfyaIggmusUniPk.narrowPeak	GM12878	None	NF-YA	ChIP GM12878 NF-YA
wgEncodeAwgTfbsSydhGm12878NfybIggmusUniPk.narrowPeak	GM12878	None	NF-YB	ChIP GM12878 NF-YB
wgEncodeAwgTfbsSydhGm12878Nrf1IggmusUniPk.narrowPeak	GM12878	None	Nrf1	ChIP GM12878 Nrf1
wgEncodeAwgTfbsSydhGm12878P300IggmusUniPk.narrowPeak	GM12878	None	p300	ChIP GM12878 p300
wgEncodeAwgTfbsSydhGm12878P300bUniPk.narrowPeak	GM12878	None	p300_(SC-584)	ChIP GM12878 p300_(SC-584)
wgEncodeAwgTfbsSydhGm12878Pol2IggmusUniPk.narrowPeak	GM12878	None	Pol2	ChIP GM12878 Pol2
wgEncodeAwgTfbsSydhGm12878Pol2UniPk.narrowPeak	GM12878	None	Pol2	ChIP GM12878 Pol2
wgEncodeAwgTfbsSydhGm12878Pol2s2IggmusUniPk.narrowPeak	GM12878	None	Pol2(phosphoS2)	ChIP GM12878 Pol2(phosphoS2)
wgEncodeAwgTfbsSydhGm12878Pol3UniPk.narrowPeak	GM12878	None	Pol3	ChIP GM12878 Pol3
wgEncodeAwgTfbsSydhGm12878Rad21IggrabUniPk.narrowPeak	GM12878	None	Rad21	ChIP GM12878 Rad21
wgEncodeAwgTfbsSydhGm12878Rfx5200401194IggmusUniPk.narrowPeak	GM12878	None	RFX5_(200-401-194)	ChIP GM12878 RFX5_(200-401-194)
wgEncodeAwgTfbsSydhGm12878Sin3anb6001263IggmusUniPk.narrowPeak	GM12878	None	SIN3A_(NB600-1263)	ChIP GM12878 SIN3A_(NB600-1263)
wgEncodeAwgTfbsSydhGm12878Smc3ab9263IggmusUniPk.narrowPeak	GM12878	None	SMC3_(ab9263)	ChIP GM12878 SMC3_(ab9263)
wgEncodeAwgTfbsSydhGm12878Stat1UniPk.narrowPeak	GM12878	None	STAT1	ChIP GM12878 STAT1
wgEncodeAwgTfbsSydhGm12878Stat3IggmusUniPk.narrowPeak	GM12878	None	STAT3	ChIP GM12878 STAT3
wgEncodeAwgTfbsSydhGm12878Tblr1ab24550IggmusUniPk.narrowPeak	GM12878	None	TBLR1_(ab24550)	ChIP GM12878 TBLR1_(ab24550)
wgEncodeAwgTfbsSydhGm12878TbpIggmusUniPk.narrowPeak	GM12878	None	TBP	ChIP GM12878 TBP
wgEncodeAwgTfbsSydhGm12878Tr4UniPk.narrowPeak	GM12878	None	TR4	ChIP GM12878 TR4
wgEncodeAwgTfbsSydhGm12878Usf2IggmusUniPk.narrowPeak	GM12878	None	USF2	ChIP GM12878 USF2
wgEncodeAwgTfbsSydhGm12878WhipIggmusUniPk.narrowPeak	GM12878	None	WHIP	ChIP GM12878 WHIP
wgEncodeAwgTfbsSydhGm12878Yy1UniPk.narrowPeak	GM12878	None	YY1	ChIP GM12878 YY1
wgEncodeAwgTfbsSydhGm12878Znf143166181apUniPk.narrowPeak	GM12878	None	Znf143_(16618-1-AP)	ChIP GM12878 Znf143_(16618-1-AP)
wgEncodeAwgTfbsSydhGm12878Znf274UniPk.narrowPeak	GM12878	None	ZNF274	ChIP GM12878 ZNF274
wgEncodeAwgTfbsSydhGm12878Zzz3UniPk.narrowPeak	GM12878	None	ZZZ3	ChIP GM12878 ZZZ3
wgEncodeAwgTfbsUtaGm12878CmycUniPk.narrowPeak	GM12878	None	c-Myc	ChIP GM12878 c-Myc
wgEncodeAwgTfbsUtaGm12878CtcfUniPk.narrowPeak	GM12878	None	CTCF	ChIP GM12878 CTCF
wgEncodeAwgTfbsUtaGm12878Pol2UniPk.narrowPeak	GM12878	None	Pol2	ChIP GM12878 Pol2
wgEncodeAwgTfbsUwGm12878CtcfUniPk.narrowPeak	GM12878	None	CTCF	ChIP GM12878 CTCF
