# Supplementary material for: Methylome-based cell-of-origin modeling (Methyl-COOM) identifies aberrant expression of immune regulatory molecules in CLL
Source: Genome Med. 2020 Mar 18;12:29. doi: 10.1186/s13073-020-00724-7 (PMC7081711; doi:10.1186/s13073-020-00724-7)
Supplement: Supplementary file 10 — Table S9, list of CLL-specific CpGs (class A, class B, class C, class D). [file 13073_2020_724_MOESM10_ESM.xlsx]

## Sheet: ClassA
Supplementary Table S9: List of CLL-specific CpGs
ClassA
chromosome	start	end	CpG
chr1	879958	879959	cg23731742
chr1	944783	944784	cg24004483
chr1	967561	967562	cg02288964
chr1	988623	988624	cg22627753
chr1	1062237	1062238	cg27582546
chr1	1084473	1084474	cg20254790
chr1	1101348	1101349	cg13449535
chr1	1101462	1101463	cg14144728
chr1	1149501	1149502	cg23166857
chr1	1150322	1150323	cg23867494
chr1	1150410	1150411	cg21815220
chr1	1150416	1150417	cg17084044
chr1	1150936	1150937	cg16252905
chr1	1261797	1261798	cg05598010
chr1	1294881	1294882	cg23973885
chr1	1610660	1610661	cg01189072
chr1	1695585	1695586	cg00992048
chr1	1731415	1731416	cg03335128
chr1	1820656	1820657	cg03043696
chr1	1833078	1833079	cg24706992
chr1	2003650	2003651	cg11227141
chr1	2003864	2003865	cg00095688
chr1	2004057	2004058	cg24842354
chr1	2004163	2004164	cg08439149
chr1	2019526	2019527	cg06176608
chr1	2037476	2037477	cg00409816
chr1	2038940	2038941	cg12713909
chr1	2043761	2043762	cg13918804
chr1	2043853	2043854	cg19257562
chr1	2046928	2046929	cg26910870
chr1	2065263	2065264	cg16048006
chr1	2090814	2090815	cg24578937
chr1	2119531	2119532	cg17412102
chr1	2163472	2163473	cg17942763
chr1	2165579	2165580	cg25139649
chr1	2171834	2171835	cg21775570
chr1	2180697	2180698	cg21414505
chr1	2182126	2182127	cg08468599
chr1	2182373	2182374	cg21442419
chr1	2188767	2188768	cg23645210
chr1	2190850	2190851	cg24481594
chr1	2203589	2203590	cg01949002
chr1	2206662	2206663	cg19025786
chr1	2371057	2371058	cg01309121
chr1	2435087	2435088	cg06350196
chr1	2456436	2456437	cg00295182
chr1	2515692	2515693	cg02393107
chr1	3163710	3163711	cg16694785
chr1	3382237	3382238	cg11587191
chr1	3427479	3427480	cg06353486
chr1	3447348	3447349	cg17163527
chr1	3508884	3508885	cg17183752
chr1	3540478	3540479	cg13059495
chr1	3547523	3547524	cg26354191
chr1	3555442	3555443	cg16563938
chr1	3575674	3575675	cg04137576
chr1	3585424	3585425	cg09248714
chr1	3695198	3695199	cg07572028
chr1	3807709	3807710	cg19375403
chr1	3819354	3819355	cg09275693
chr1	3823918	3823919	cg14264496
chr1	3827065	3827066	cg09362969
chr1	6062462	6062463	cg04088152
chr1	6085872	6085873	cg13614083
chr1	6419767	6419768	cg16306654
chr1	6534951	6534952	cg25142390
chr1	6649337	6649338	cg18263572
chr1	6672620	6672621	cg06778853
chr1	8000314	8000315	cg08840010
chr1	8388411	8388412	cg08644356
chr1	8570225	8570226	cg14286456
chr1	8662670	8662671	cg12764441
chr1	8720599	8720600	cg21268984
chr1	8824177	8824178	cg20263853
chr1	8875053	8875054	cg10211414
chr1	8963950	8963951	cg10207928
chr1	9086585	9086586	cg04599612
chr1	9143538	9143539	cg25602242
chr1	9145034	9145035	cg14565651
chr1	9182171	9182172	cg20284891
chr1	9375627	9375628	cg06779253
chr1	9405823	9405824	cg00890054
chr1	9651205	9651206	cg16582732
chr1	9687880	9687881	cg25593631
chr1	9788715	9788716	cg07499142
chr1	9788767	9788768	cg12033075
chr1	9788769	9788770	cg03971555
chr1	9844683	9844684	cg15678052
chr1	10494322	10494323	cg26896979
chr1	11985115	11985116	cg01005303
chr1	12186079	12186080	cg10058766
chr1	12213045	12213046	cg24941292
chr1	12218933	12218934	cg16549957
chr1	12233852	12233853	cg20136855
chr1	12238546	12238547	cg15526535
chr1	12261884	12261885	cg16513984
chr1	12538678	12538679	cg05654304
chr1	13992541	13992542	cg23799025
chr1	14029875	14029876	cg25402049
chr1	14030010	14030011	cg19359071
chr1	14030141	14030142	cg23267665
chr1	14077143	14077144	cg11750706
chr1	14134260	14134261	cg16652739
chr1	14847711	14847712	cg13107839
chr1	15954209	15954210	cg21004104
chr1	16273212	16273213	cg06640695
chr1	16275539	16275540	cg26334507
chr1	16393791	16393792	cg18800143
chr1	16473143	16473144	cg26371327
chr1	16689696	16689697	cg09234164
chr1	16763671	16763672	cg26845278
chr1	17746597	17746598	cg15995125
chr1	17877451	17877452	cg08947790
chr1	17951330	17951331	cg14780070
chr1	18010807	18010808	cg11742472
chr1	18693462	18693463	cg13840174
chr1	19230460	19230461	cg01366338
chr1	19250279	19250280	cg09012001
chr1	19255712	19255713	cg10992634
chr1	19996240	19996241	cg01791421
chr1	20141781	20141782	cg05393025
chr1	20306641	20306642	cg22220722
chr1	20501558	20501559	cg04605617
chr1	20807386	20807387	cg02951739
chr1	20985249	20985250	cg14519150
chr1	21615863	21615864	cg16603916
chr1	21645238	21645239	cg05954918
chr1	21650610	21650611	cg16514473
chr1	21652298	21652299	cg16416158
chr1	22290005	22290006	cg27522078
chr1	23878540	23878541	cg11078090
chr1	23880481	23880482	cg15102567
chr1	23884373	23884374	cg15357156
chr1	23886730	23886731	cg27518976
chr1	23887324	23887325	cg11336311
chr1	23887514	23887515	cg09858862
chr1	23887816	23887817	cg18150584
chr1	23902856	23902857	cg12646386
chr1	23945686	23945687	cg16685586
chr1	24528471	24528472	cg17172066
chr1	24528833	24528834	cg15571353
chr1	24862381	24862382	cg00716040
chr1	25062925	25062926	cg27425146
chr1	25069086	25069087	cg16521555
chr1	25070672	25070673	cg10546487
chr1	25292215	25292216	cg16529592
chr1	25868969	25868970	cg06395634
chr1	26098310	26098311	cg16417374
chr1	26219198	26219199	cg24809011
chr1	26643109	26643110	cg19777853
chr1	27060511	27060512	cg09849688
chr1	27087961	27087962	cg21454760
chr1	27109220	27109221	cg00759987
chr1	27152694	27152695	cg04427651
chr1	27155559	27155560	cg06216065
chr1	27189349	27189350	cg21950166
chr1	27240669	27240670	cg16177693
chr1	27527276	27527277	cg02799237
chr1	27627058	27627059	cg27531366
chr1	27755803	27755804	cg09588020
chr1	27819060	27819061	cg22226904
chr1	27901805	27901806	cg22429121
chr1	28385657	28385658	cg27509347
chr1	28571667	28571668	cg23394462
chr1	28572299	28572300	cg02251754
chr1	28576552	28576553	cg11844530
chr1	28765031	28765032	cg00956142
chr1	28971003	28971004	cg03287108
chr1	29098920	29098921	cg11654813
chr1	29225533	29225534	cg23840027
chr1	29240554	29240555	cg04844693
chr1	31221135	31221136	cg18411043
chr1	31234437	31234438	cg25310233
chr1	31247617	31247618	cg06747288
chr1	31459731	31459732	cg08136313
chr1	31709364	31709365	cg11793106
chr1	32039682	32039683	cg03211098
chr1	32321494	32321495	cg00988548
chr1	32405083	32405084	cg21545720
chr1	32405360	32405361	cg09373727
chr1	32572611	32572612	cg20633875
chr1	32577363	32577364	cg00958944
chr1	32708485	32708486	cg02830936
chr1	32739493	32739494	cg20239639
chr1	32787489	32787490	cg18857467
chr1	32799069	32799070	cg25893831
chr1	33150185	33150186	cg22350438
chr1	34329348	34329349	cg27559224
chr1	35836009	35836010	cg21199093
chr1	36351841	36351842	cg16356622
chr1	36771781	36771782	cg21418854
chr1	36825645	36825646	cg05798664
chr1	36840028	36840029	cg25722983
chr1	36856866	36856867	cg20272463
chr1	36948570	36948571	cg14523574
chr1	37784177	37784178	cg05846868
chr1	38100467	38100468	cg13448605
chr1	38276835	38276836	cg04496824
chr1	38356176	38356177	cg23025416
chr1	38942403	38942404	cg00725089
chr1	38942581	38942582	cg03216506
chr1	38942644	38942645	cg11959697
chr1	39041399	39041400	cg11848788
chr1	39456103	39456104	cg03130816
chr1	39658128	39658129	cg10316899
chr1	39873077	39873078	cg15158106
chr1	39875238	39875239	cg07570723
chr1	40307257	40307258	cg00255699
chr1	40435396	40435397	cg15616998
chr1	40780905	40780906	cg10512203
chr1	40843940	40843941	cg27264437
chr1	40887988	40887989	cg26042300
chr1	41128874	41128875	cg13935127
chr1	41807865	41807866	cg03962019
chr1	41892144	41892145	cg27521109
chr1	41984243	41984244	cg08139729
chr1	42271216	42271217	cg20149359
chr1	43304307	43304308	cg09856274
chr1	43351860	43351861	cg06372967
chr1	43402591	43402592	cg05942022
chr1	43416103	43416104	cg01924561
chr1	43422337	43422338	cg00737593
chr1	43429380	43429381	cg00568910
chr1	43695264	43695265	cg06907770
chr1	43703989	43703990	cg21267936
chr1	43748663	43748664	cg19234495
chr1	44402353	44402354	cg23954153
chr1	44444305	44444306	cg17331566
chr1	44446600	44446601	cg09666532
chr1	44903330	44903331	cg07348418
chr1	45138784	45138785	cg14009440
chr1	45249541	45249542	cg02072975
chr1	45266782	45266783	cg17233819
chr1	45267345	45267346	cg27583604
chr1	45277354	45277355	cg02923972
chr1	46053650	46053651	cg26068180
chr1	46646158	46646159	cg19321695
chr1	46646224	46646225	cg04975920
chr1	46664598	46664599	cg04036898
chr1	47079672	47079673	cg06760830
chr1	47081524	47081525	cg03345668
chr1	48458049	48458050	cg04084173
chr1	48458463	48458464	cg27522154
chr1	48508839	48508840	cg00055603
chr1	48688453	48688454	cg21297772
chr1	48703955	48703956	cg05042706
chr1	48704831	48704832	cg25469314
chr1	48960137	48960138	cg04865113
chr1	51730449	51730450	cg09941363
chr1	52498044	52498045	cg00041014
chr1	53019727	53019728	cg00754357
chr1	53067365	53067366	cg01400822
chr1	53068834	53068835	cg09161043
chr1	53072410	53072411	cg03330022
chr1	53098299	53098300	cg04882349
chr1	53878650	53878651	cg24699914
chr1	54359880	54359881	cg17453374
chr1	54822031	54822032	cg00172603
chr1	55682652	55682653	cg17004733
chr1	56069436	56069437	cg25286579
chr1	56397447	56397448	cg08118140
chr1	56636154	56636155	cg03724279
chr1	56756750	56756751	cg02086690
chr1	56842338	56842339	cg26837800
chr1	57040807	57040808	cg17902947
chr1	58098908	58098909	cg23710611
chr1	58333307	58333308	cg00944580
chr1	60158474	60158475	cg19746186
chr1	60216631	60216632	cg19773937
chr1	61636722	61636723	cg16001865
chr1	62123940	62123941	cg20013688
chr1	64238366	64238367	cg24502478
chr1	64578227	64578228	cg00327437
chr1	64660725	64660726	cg19248395
chr1	64961535	64961536	cg17181043
chr1	65358393	65358394	cg07798602
chr1	65421982	65421983	cg15082498
chr1	65433360	65433361	cg07453451
chr1	65889855	65889856	cg15466952
chr1	66708864	66708865	cg09320652
chr1	67135552	67135553	cg22949256
chr1	67807960	67807961	cg14849855
chr1	68166689	68166690	cg13784017
chr1	68225713	68225714	cg00147943
chr1	68594186	68594187	cg22482700
chr1	68841715	68841716	cg27173965
chr1	69552291	69552292	cg12658930
chr1	77307268	77307269	cg06446432
chr1	77411902	77411903	cg16926302
chr1	79085765	79085766	cg00855901
chr1	79627622	79627623	cg17175521
chr1	81974159	81974160	cg01425718
chr1	82165326	82165327	cg13471209
chr1	84767878	84767879	cg03204322
chr1	85159003	85159004	cg10096893
chr1	85458682	85458683	cg12277336
chr1	87621160	87621161	cg03434085
chr1	87799914	87799915	cg20701183
chr1	89989507	89989508	cg01128109
chr1	90205170	90205171	cg03899643
chr1	91989267	91989268	cg01782024
chr1	92179761	92179762	cg15326069
chr1	92216881	92216882	cg21116284
chr1	92952702	92952703	cg24517501
chr1	92952897	92952898	cg04777348
chr1	92953037	92953038	cg25320328
chr1	93301669	93301670	cg08661164
chr1	93425802	93425803	cg22128645
chr1	94074034	94074035	cg05941840
chr1	94145223	94145224	cg02342148
chr1	94147831	94147832	cg06221222
chr1	94155657	94155658	cg21937969
chr1	94167631	94167632	cg04165508
chr1	94585452	94585453	cg04491808
chr1	95508854	95508855	cg09795087
chr1	95561502	95561503	cg21263566
chr1	96828042	96828043	cg04095498
chr1	101272300	101272301	cg01789501
chr1	101830939	101830940	cg27057524
chr1	107680714	107680715	cg01939741
chr1	107682552	107682553	cg00758069
chr1	108409977	108409978	cg12047260
chr1	109099375	109099376	cg08707476
chr1	109204325	109204326	cg00328227
chr1	109242775	109242776	cg20706196
chr1	109399734	109399735	cg05295584
chr1	109914235	109914236	cg09131339
chr1	110036141	110036142	cg12597839
chr1	110306591	110306592	cg00491404
chr1	110548562	110548563	cg16269943
chr1	111175082	111175083	cg05656442
chr1	111213827	111213828	cg17516825
chr1	111216000	111216001	cg14200574
chr1	111743020	111743021	cg08864105
chr1	111743271	111743272	cg24641737
chr1	111743368	111743369	cg00619207
chr1	111743411	111743412	cg19268695
chr1	111744108	111744109	cg20970369
chr1	111744309	111744310	cg09826895
chr1	111770111	111770112	cg01440333
chr1	111770274	111770275	cg26366091
chr1	111770291	111770292	cg10045881
chr1	112048205	112048206	cg21419003
chr1	112171207	112171208	cg17598574
chr1	113047945	113047946	cg04571584
chr1	113218414	113218415	cg24344074
chr1	113239645	113239646	cg00719568
chr1	113263764	113263765	cg00342891
chr1	116310712	116310713	cg05190718
chr1	116917619	116917620	cg04403423
chr1	116925411	116925412	cg17469276
chr1	117109623	117109624	cg11379605
chr1	117114263	117114264	cg17215278
chr1	117117195	117117196	cg17032184
chr1	117129532	117129533	cg18786643
chr1	117280833	117280834	cg07570898
chr1	117281442	117281443	cg09312904
chr1	117296242	117296243	cg16719404
chr1	117610620	117610621	cg10021122
chr1	118151821	118151822	cg09992184
chr1	118157624	118157625	cg20306265
chr1	118198739	118198740	cg10523000
chr1	119502537	119502538	cg17868079
chr1	120530251	120530252	cg26196087
chr1	144998869	144998870	cg08708629
chr1	145471701	145471702	cg19913118
chr1	145715636	145715637	cg10798745
chr1	145715672	145715673	cg12832565
chr1	145715719	145715720	cg15892497
chr1	147233887	147233888	cg12740910
chr1	150436947	150436948	cg08856268
chr1	150533123	150533124	cg27630771
chr1	150537574	150537575	cg24674754
chr1	150552817	150552818	cg17724175
chr1	150595206	150595207	cg11147155
chr1	150944634	150944635	cg02459569
chr1	150954826	150954827	cg13320146
chr1	151021364	151021365	cg03603260
chr1	151172905	151172906	cg15690542
chr1	151798432	151798433	cg23114183
chr1	151798824	151798825	cg09171692
chr1	151805634	151805635	cg18149207
chr1	151809534	151809535	cg02493846
chr1	151812435	151812436	cg24425838
chr1	151831144	151831145	cg06872185
chr1	151970131	151970132	cg09809416
chr1	152783489	152783490	cg19250709
chr1	152783674	152783675	cg08878744
chr1	152815843	152815844	cg13366738
chr1	152880324	152880325	cg15059851
chr1	153014310	153014311	cg10812889
chr1	153174759	153174760	cg24091195
chr1	153329013	153329014	cg07039113
chr1	153509284	153509285	cg24375627
chr1	153746211	153746212	cg08129092
chr1	153777721	153777722	cg07567724
chr1	153919638	153919639	cg24678869
chr1	153920347	153920348	cg15831722
chr1	153950843	153950844	cg03655142
chr1	153950867	153950868	cg01588224
chr1	153960103	153960104	cg24543596
chr1	154127629	154127630	cg17383186
chr1	154299179	154299180	cg06811467
chr1	154374951	154374952	cg26538164
chr1	154376344	154376345	cg06980173
chr1	154392070	154392071	cg00791854
chr1	154492947	154492948	cg09861057
chr1	154492952	154492953	cg02097120
chr1	154577895	154577896	cg24304309
chr1	154978980	154978981	cg16618493
chr1	154989197	154989198	cg25604536
chr1	155048476	155048477	cg23217965
chr1	155176341	155176342	cg10017653
chr1	155223726	155223727	cg01417714
chr1	155530423	155530424	cg09851245
chr1	155881846	155881847	cg08256691
chr1	155911238	155911239	cg08403419
chr1	156025757	156025758	cg13216331
chr1	156122709	156122710	cg14847134
chr1	156122730	156122731	cg17971328
chr1	156422580	156422581	cg02488934
chr1	157085163	157085164	cg07398352
chr1	157669111	157669112	cg07184316
chr1	157716415	157716416	cg05777583
chr1	157802305	157802306	cg00995854
chr1	158174027	158174028	cg17945429
chr1	158324471	158324472	cg26014409
chr1	158799935	158799936	cg25119415
chr1	158900644	158900645	cg15036529
chr1	158978468	158978469	cg19939130
chr1	158978504	158978505	cg24539090
chr1	159138217	159138218	cg11518938
chr1	160314061	160314062	cg08015496
chr1	160336712	160336713	cg00881010
chr1	160391109	160391110	cg02660165
chr1	160429714	160429715	cg22602513
chr1	160520346	160520347	cg12034938
chr1	160520374	160520375	cg24691964
chr1	161017007	161017008	cg10701110
chr1	161065862	161065863	cg06974388
chr1	161068781	161068782	cg02957185
chr1	161069839	161069840	cg27582585
chr1	161185061	161185062	cg24465943
chr1	161185092	161185093	cg13853198
chr1	161186839	161186840	cg20806175
chr1	161678601	161678602	cg02305590
chr1	161706293	161706294	cg18200075
chr1	162500634	162500635	cg08538581
chr1	163395211	163395212	cg08005208
chr1	163437170	163437171	cg23261375
chr1	164627790	164627791	cg12629991
chr1	164717625	164717626	cg22729681
chr1	164725227	164725228	cg06909503
chr1	166124419	166124420	cg24428232
chr1	166139996	166139997	cg11979420
chr1	167217689	167217690	cg11132582
chr1	167471264	167471265	cg13210595
chr1	167508884	167508885	cg12396057
chr1	167904284	167904285	cg12749559
chr1	168197198	168197199	cg08738280
chr1	169078316	169078317	cg13104274
chr1	169679199	169679200	cg06816239
chr1	172114419	172114420	cg03322057
chr1	172515025	172515026	cg00452835
chr1	172608644	172608645	cg17756730
chr1	172628020	172628021	cg10161121
chr1	172628263	172628264	cg00071250
chr1	172863499	172863500	cg07393570
chr1	173159746	173159747	cg24633390
chr1	173176366	173176367	cg21439763
chr1	173381511	173381512	cg23091549
chr1	174844397	174844398	cg13130398
chr1	174933574	174933575	cg17516247
chr1	175511259	175511260	cg22941315
chr1	175671657	175671658	cg15067015
chr1	176172985	176172986	cg16372976
chr1	178832759	178832760	cg19807716
chr1	178992788	178992789	cg03393754
chr1	178998656	178998657	cg23933289
chr1	180922636	180922637	cg17237951
chr1	180981015	180981016	cg16122793
chr1	181002669	181002670	cg01040850
chr1	181075209	181075210	cg21220403
chr1	181104570	181104571	cg25604316
chr1	182024689	182024690	cg06361127
chr1	182586153	182586154	cg14651210
chr1	182807962	182807963	cg16243197
chr1	183256588	183256589	cg05262549
chr1	183274638	183274639	cg16373880
chr1	183274661	183274662	cg05380885
chr1	183537770	183537771	cg09472600
chr1	184403226	184403227	cg11201256
chr1	186954259	186954260	cg09067029
chr1	192509700	192509701	cg09822423
chr1	192548609	192548610	cg06357908
chr1	192602520	192602521	cg13092082
chr1	192778890	192778891	cg05374271
chr1	196312876	196312877	cg14518227
chr1	196945530	196945531	cg25840094
chr1	197745025	197745026	cg24461171
chr1	197745159	197745160	cg21534578
chr1	197778303	197778304	cg24302127
chr1	198669986	198669987	cg12390585
chr1	200358418	200358419	cg10540721
chr1	200707086	200707087	cg15027266
chr1	200847096	200847097	cg03040292
chr1	200864307	200864308	cg00971747
chr1	202130920	202130921	cg23506842
chr1	202171723	202171724	cg12761421
chr1	203257946	203257947	cg18319612
chr1	203273571	203273572	cg20138067
chr1	203278044	203278045	cg06373167
chr1	203525604	203525605	cg10720154
chr1	203626524	203626525	cg20312390
chr1	203711066	203711067	cg01953850
chr1	203733971	203733972	cg23893629
chr1	203734256	203734257	cg10117369
chr1	203734478	203734479	cg06958535
chr1	203734559	203734560	cg00942920
chr1	204034928	204034929	cg00100762
chr1	204071770	204071771	cg08620986
chr1	204224211	204224212	cg11131599
chr1	204452127	204452128	cg20828284
chr1	204535000	204535001	cg07972458
chr1	204796491	204796492	cg11253737
chr1	204993424	204993425	cg26271435
chr1	205254523	205254524	cg10529555
chr1	205263738	205263739	cg09030187
chr1	205286927	205286928	cg05699921
chr1	205289384	205289385	cg01012936
chr1	205313833	205313834	cg21538450
chr1	205317032	205317033	cg09319656
chr1	205326201	205326202	cg07429623
chr1	205470209	205470210	cg27511824
chr1	206135024	206135025	cg01279219
chr1	206289463	206289464	cg13685151
chr1	206289775	206289776	cg24056232
chr1	206603444	206603445	cg00796611
chr1	206729040	206729041	cg01442843
chr1	206729099	206729100	cg02035751
chr1	206729553	206729554	cg14163311
chr1	206729613	206729614	cg17220933
chr1	206729685	206729686	cg05756492
chr1	206848389	206848390	cg10336193
chr1	206876996	206876997	cg24141516
chr1	206879950	206879951	cg06419268
chr1	206941464	206941465	cg14789529
chr1	206947477	206947478	cg14284394
chr1	206972113	206972114	cg20998511
chr1	206972130	206972131	cg11582579
chr1	206976689	206976690	cg15392364
chr1	207070825	207070826	cg16417028
chr1	207070834	207070835	cg06796611
chr1	207082900	207082901	cg00008647
chr1	207143533	207143534	cg16729555
chr1	207144812	207144813	cg23912186
chr1	207152909	207152910	cg22032961
chr1	207490952	207490953	cg22687766
chr1	207928706	207928707	cg22500738
chr1	208005598	208005599	cg17877600
chr1	208021736	208021737	cg15646741
chr1	208040203	208040204	cg00085493
chr1	208040253	208040254	cg24315421
chr1	208132787	208132788	cg10210594
chr1	208281523	208281524	cg21144009
chr1	208290896	208290897	cg07908868
chr1	208405868	208405869	cg01876531
chr1	208444590	208444591	cg23843022
chr1	209105888	209105889	cg23962746
chr1	209549585	209549586	cg04239078
chr1	209928895	209928896	cg08655071
chr1	210858075	210858076	cg12706474
chr1	211499638	211499639	cg10177528
chr1	212004782	212004783	cg21790344
chr1	212004804	212004805	cg08892386
chr1	212108591	212108592	cg13990743
chr1	212463238	212463239	cg12417775
chr1	212588848	212588849	cg21400549
chr1	212607111	212607112	cg24511404
chr1	212626474	212626475	cg06817455
chr1	212662017	212662018	cg06093152
chr1	212671907	212671908	cg00426089
chr1	212966209	212966210	cg03040821
chr1	214006138	214006139	cg00852051
chr1	215196452	215196453	cg24464500
chr1	215228588	215228589	cg04923840
chr1	215804508	215804509	cg14524956
chr1	216144819	216144820	cg05126581
chr1	219261864	219261865	cg17216266
chr1	219958132	219958133	cg11789804
chr1	221049931	221049932	cg15469321
chr1	221054825	221054826	cg12479878
chr1	221913576	221913577	cg05941778
chr1	222340714	222340715	cg16651768
chr1	223903862	223903863	cg10100437
chr1	224075899	224075900	cg02582848
chr1	224620806	224620807	cg18137450
chr1	225648715	225648716	cg19867250
chr1	225662350	225662351	cg09694381
chr1	226069189	226069190	cg21710324
chr1	226129824	226129825	cg20742696
chr1	226272763	226272764	cg26612648
chr1	226300601	226300602	cg14522302
chr1	226306890	226306891	cg22489204
chr1	226373204	226373205	cg18385299
chr1	226375174	226375175	cg02583796
chr1	226739902	226739903	cg11211263
chr1	226825606	226825607	cg16177187
chr1	226842455	226842456	cg01910727
chr1	226844154	226844155	cg05773194
chr1	226884832	226884833	cg12221970
chr1	226887044	226887045	cg02896872
chr1	226900896	226900897	cg07795928
chr1	226921576	226921577	cg05262829
chr1	228273674	228273675	cg06779113
chr1	228289747	228289748	cg14255644
chr1	229275061	229275062	cg25023165
chr1	229692519	229692520	cg00355656
chr1	229997842	229997843	cg19871173
chr1	230241764	230241765	cg13359998
chr1	230248121	230248122	cg23735745
chr1	230410329	230410330	cg11527913
chr1	230413174	230413175	cg16517298
chr1	231504339	231504340	cg06096015
chr1	231842206	231842207	cg23172853
chr1	233248709	233248710	cg00980058
chr1	234616222	234616223	cg10780718
chr1	234635574	234635575	cg06511330
chr1	234651180	234651181	cg15095427
chr1	234734475	234734476	cg09691134
chr1	234977572	234977573	cg02889973
chr1	235122803	235122804	cg17819085
chr1	235477322	235477323	cg19314777
chr1	235500468	235500469	cg19269426
chr1	235665822	235665823	cg07836225
chr1	236047034	236047035	cg12167564
chr1	236273181	236273182	cg19811148
chr1	236651140	236651141	cg27631057
chr1	238054569	238054570	cg26810908
chr1	239450936	239450937	cg09334915
chr1	240375464	240375465	cg07418387
chr1	241795170	241795171	cg04918831
chr1	241799063	241799064	cg17461214
chr1	241801700	241801701	cg08634082
chr1	242163388	242163389	cg14382888
chr1	244208721	244208722	cg17965737
chr1	244617756	244617757	cg10029259
chr1	245002565	245002566	cg17718182
chr1	245812674	245812675	cg01565291
chr1	245855322	245855323	cg11587466
chr1	248903100	248903101	cg23230830
chr1	249116587	249116588	cg11681597
chr2	444632	444633	cg09757158
chr2	1051107	1051108	cg17600393
chr2	3659466	3659467	cg19183742
chr2	3741732	3741733	cg05977776
chr2	5850120	5850121	cg26584747
chr2	6110966	6110967	cg24478779
chr2	6305776	6305777	cg07900344
chr2	6614169	6614170	cg01407018
chr2	6644914	6644915	cg19618601
chr2	7056075	7056076	cg22070232
chr2	7713711	7713712	cg22891707
chr2	8011432	8011433	cg08700932
chr2	8397810	8397811	cg19256423
chr2	8714417	8714418	cg14093127
chr2	8746519	8746520	cg01099150
chr2	9027671	9027672	cg08430813
chr2	9518324	9518325	cg19426625
chr2	9761025	9761026	cg13724182
chr2	10950238	10950239	cg20725704
chr2	11097873	11097874	cg21844291
chr2	11485561	11485562	cg13266327
chr2	11513527	11513528	cg22107147
chr2	11515164	11515165	cg11972534
chr2	11518493	11518494	cg27375286
chr2	11607488	11607489	cg02819921
chr2	11968342	11968343	cg03238522
chr2	11968388	11968389	cg09346503
chr2	16105823	16105824	cg19893929
chr2	16832247	16832248	cg04163638
chr2	17700224	17700225	cg20313628
chr2	18150633	18150634	cg05417035
chr2	18621149	18621150	cg24903497
chr2	23749087	23749088	cg21206147
chr2	24387250	24387251	cg09769104
chr2	25095040	25095041	cg11023668
chr2	25141901	25141902	cg08266286
chr2	25142016	25142017	cg26752663
chr2	25424387	25424388	cg02642979
chr2	25473529	25473530	cg15150970
chr2	25562512	25562513	cg06748978
chr2	25603640	25603641	cg04256886
chr2	26048283	26048284	cg27492103
chr2	26266360	26266361	cg20628718
chr2	26470049	26470050	cg04375688
chr2	27068081	27068082	cg08806184
chr2	27375563	27375564	cg17495302
chr2	27545006	27545007	cg14948822
chr2	27629738	27629739	cg06369118
chr2	27649143	27649144	cg23571126
chr2	29121607	29121608	cg20319654
chr2	30372795	30372796	cg02766770
chr2	30373187	30373188	cg26855302
chr2	30441244	30441245	cg16444826
chr2	30458365	30458366	cg18793512
chr2	30524251	30524252	cg14113353
chr2	30633168	30633169	cg19791637
chr2	30967383	30967384	cg19304003
chr2	31497155	31497156	cg03065107
chr2	31638511	31638512	cg09239591
chr2	33152037	33152038	cg21314603
chr2	33720546	33720547	cg06971903
chr2	33737453	33737454	cg21244038
chr2	36586710	36586711	cg09530108
chr2	36598278	36598279	cg01958295
chr2	36667594	36667595	cg20391432
chr2	36677570	36677571	cg17516469
chr2	36716635	36716636	cg00296578
chr2	36964593	36964594	cg20385708
chr2	37310396	37310397	cg02255510
chr2	37545307	37545308	cg21247948
chr2	37604081	37604082	cg26986629
chr2	37816339	37816340	cg08478623
chr2	37897716	37897717	cg15293422
chr2	38155843	38155844	cg15657390
chr2	38894198	38894199	cg20799917
chr2	38976288	38976289	cg04441847
chr2	39236214	39236215	cg01361555
chr2	39696979	39696980	cg06900514
chr2	39740720	39740721	cg27509105
chr2	40392494	40392495	cg09296536
chr2	40472772	40472773	cg15146122
chr2	40508306	40508307	cg00870449
chr2	40545033	40545034	cg15491134
chr2	40599006	40599007	cg24503369
chr2	40622490	40622491	cg00415424
chr2	42326070	42326071	cg26672098
chr2	42479385	42479386	cg00162001
chr2	42793517	42793518	cg08009902
chr2	43188851	43188852	cg23008718
chr2	43188940	43188941	cg21514164
chr2	43334941	43334942	cg26685998
chr2	43398079	43398080	cg00360761
chr2	43398118	43398119	cg00055073
chr2	43398154	43398155	cg02871985
chr2	43398271	43398272	cg09446583
chr2	43398339	43398340	cg07502661
chr2	46119607	46119608	cg22284398
chr2	46768111	46768112	cg22307974
chr2	47879734	47879735	cg10809134
chr2	48540671	48540672	cg00032884
chr2	49084769	49084770	cg06481517
chr2	50234533	50234534	cg09044294
chr2	50718584	50718585	cg12884814
chr2	52695221	52695222	cg20342458
chr2	53731598	53731599	cg13724732
chr2	54828502	54828503	cg21487856
chr2	54832147	54832148	cg09404516
chr2	55391421	55391422	cg25249728
chr2	60580559	60580560	cg06629713
chr2	60585866	60585867	cg16665442
chr2	60698937	60698938	cg04588436
chr2	60763626	60763627	cg10853543
chr2	61406491	61406492	cg06949933
chr2	62533140	62533141	cg25918827
chr2	62680940	62680941	cg00752480
chr2	64440295	64440296	cg26164488
chr2	64501134	64501135	cg06233202
chr2	64680425	64680426	cg06645778
chr2	64868710	64868711	cg05783449
chr2	65623541	65623542	cg24872815
chr2	67094729	67094730	cg21711827
chr2	68149422	68149423	cg20436458
chr2	68557960	68557961	cg09360044
chr2	69046817	69046818	cg17754943
chr2	69271042	69271043	cg13358873
chr2	69994225	69994226	cg25099065
chr2	70025869	70025870	cg06635952
chr2	70368784	70368785	cg02039404
chr2	71463632	71463633	cg06614944
chr2	73297338	73297339	cg17639959
chr2	73297389	73297390	cg17329648
chr2	74210857	74210858	cg02251243
chr2	74210890	74210891	cg19445690
chr2	74210960	74210961	cg05981785
chr2	74228640	74228641	cg04648494
chr2	74612759	74612760	cg13312337
chr2	74641453	74641454	cg02466544
chr2	74708767	74708768	cg01584932
chr2	74728623	74728624	cg08973382
chr2	74729429	74729430	cg08355260
chr2	74783039	74783040	cg22989958
chr2	74811430	74811431	cg15025240
chr2	79252794	79252795	cg01357846
chr2	79312664	79312665	cg17863076
chr2	79365892	79365893	cg15359390
chr2	80551812	80551813	cg25237113
chr2	81427138	81427139	cg15704225
chr2	82864753	82864754	cg04011469
chr2	85551850	85551851	cg01054402
chr2	85555865	85555866	cg03728395
chr2	85637116	85637117	cg04881903
chr2	85637739	85637740	cg27139457
chr2	85637851	85637852	cg26476820
chr2	85667381	85667382	cg11651615
chr2	85971548	85971549	cg21512179
chr2	86038423	86038424	cg08482837
chr2	86092937	86092938	cg06909254
chr2	86114036	86114037	cg09113070
chr2	88327530	88327531	cg04195125
chr2	88390167	88390168	cg19851560
chr2	88390175	88390176	cg13172001
chr2	96805411	96805412	cg02377024
chr2	96807942	96807943	cg18145558
chr2	96808802	96808803	cg13389146
chr2	96809174	96809175	cg13725590
chr2	96809970	96809971	cg02431562
chr2	96824799	96824800	cg03604731
chr2	96868790	96868791	cg17526890
chr2	96869976	96869977	cg21616425
chr2	96907142	96907143	cg11107560
chr2	97171137	97171138	cg23824762
chr2	97561669	97561670	cg05368724
chr2	98329942	98329943	cg13853141
chr2	98330020	98330021	cg12332902
chr2	98330087	98330088	cg21773162
chr2	98344873	98344874	cg14537825
chr2	98365143	98365144	cg20820876
chr2	98409290	98409291	cg02489228
chr2	98607810	98607811	cg17836487
chr2	98609870	98609871	cg16445423
chr2	98615797	98615798	cg19124151
chr2	98703888	98703889	cg08026735
chr2	99081350	99081351	cg11555067
chr2	99434688	99434689	cg02787615
chr2	99759406	99759407	cg09298484
chr2	99760272	99760273	cg18482960
chr2	100720179	100720180	cg13353679
chr2	100722155	100722156	cg19071879
chr2	100759623	100759624	cg21988972
chr2	101678574	101678575	cg27587307
chr2	101922427	101922428	cg03191504
chr2	101922922	101922923	cg11962007
chr2	102313242	102313243	cg06095752
chr2	102350276	102350277	cg05874806
chr2	102369368	102369369	cg03876150
chr2	102615524	102615525	cg12910851
chr2	105757726	105757727	cg13149147
chr2	106363603	106363604	cg25961567
chr2	106364229	106364230	cg20703928
chr2	106373553	106373554	cg21101995
chr2	106417701	106417702	cg17501982
chr2	106567892	106567893	cg00160872
chr2	106776775	106776776	cg15341833
chr2	106777038	106777039	cg00118342
chr2	108885152	108885153	cg07795916
chr2	109813176	109813177	cg09500437
chr2	111788355	111788356	cg18282393
chr2	111857973	111857974	cg08886790
chr2	111914486	111914487	cg06363163
chr2	112293267	112293268	cg01439754
chr2	112659978	112659979	cg07748767
chr2	112913178	112913179	cg19744173
chr2	112945506	112945507	cg24743301
chr2	113669912	113669913	cg02229946
chr2	113821936	113821937	cg21854348
chr2	113885116	113885117	cg02543462
chr2	113941371	113941372	cg13224420
chr2	113960266	113960267	cg00499539
chr2	114430284	114430285	cg19143020
chr2	115425220	115425221	cg05868547
chr2	118419342	118419343	cg09860353
chr2	119066603	119066604	cg21428001
chr2	120097181	120097182	cg07051721
chr2	122286796	122286797	cg02176858
chr2	122290763	122290764	cg04075184
chr2	125672110	125672111	cg10962805
chr2	127533123	127533124	cg01919567
chr2	127734952	127734953	cg06006907
chr2	128142155	128142156	cg00021275
chr2	128404486	128404487	cg15869022
chr2	128458248	128458249	cg24925163
chr2	129397288	129397289	cg06974672
chr2	129548156	129548157	cg17588294
chr2	129636330	129636331	cg23274984
chr2	129658241	129658242	cg02054542
chr2	130344243	130344244	cg01787445
chr2	133888263	133888264	cg24072451
chr2	134083495	134083496	cg07695909
chr2	134477298	134477299	cg09446806
chr2	134781671	134781672	cg04876407
chr2	134880302	134880303	cg19185146
chr2	134927417	134927418	cg10820587
chr2	135041380	135041381	cg18482303
chr2	135464256	135464257	cg26681139
chr2	136763629	136763630	cg12313149
chr2	136884116	136884117	cg03776082
chr2	142890700	142890701	cg21340845
chr2	143044057	143044058	cg23753006
chr2	143632190	143632191	cg12192282
chr2	145182344	145182345	cg10502206
chr2	145267984	145267985	cg12571570
chr2	145269644	145269645	cg19353947
chr2	145271307	145271308	cg23095192
chr2	145439424	145439425	cg11974162
chr2	145795797	145795798	cg07679370
chr2	146798769	146798770	cg06541218
chr2	147807867	147807868	cg18448977
chr2	150932623	150932624	cg13430053
chr2	151477988	151477989	cg14472888
chr2	151484439	151484440	cg05543492
chr2	152153974	152153975	cg07972309
chr2	152155003	152155004	cg09862721
chr2	152991620	152991621	cg20625334
chr2	153268704	153268705	cg14261271
chr2	153271840	153271841	cg16794471
chr2	153310258	153310259	cg11994229
chr2	153381623	153381624	cg04215359
chr2	155719622	155719623	cg14660733
chr2	157291759	157291760	cg09290120
chr2	157292018	157292019	cg14754555
chr2	157292113	157292114	cg22033586
chr2	157292127	157292128	cg15736127
chr2	157393600	157393601	cg23836163
chr2	160958810	160958811	cg15152331
chr2	161233779	161233780	cg26055370
chr2	162915902	162915903	cg15353603
chr2	165760725	165760726	cg16710042
chr2	166061891	166061892	cg17754914
chr2	168189841	168189842	cg06702600
chr2	169058521	169058522	cg07992385
chr2	169326407	169326408	cg23490396
chr2	169887819	169887820	cg18912768
chr2	171943243	171943244	cg05590818
chr2	173150101	173150102	cg21335378
chr2	173461819	173461820	cg04033559
chr2	174821978	174821979	cg02927202
chr2	175463829	175463830	cg02558288
chr2	175645413	175645414	cg10142566
chr2	175652652	175652653	cg08579540
chr2	175660591	175660592	cg19705386
chr2	176464572	176464573	cg03483330
chr2	177518121	177518122	cg00370173
chr2	177682959	177682960	cg21118939
chr2	178116991	178116992	cg27507284
chr2	179148245	179148246	cg00829858
chr2	179344725	179344726	cg05098551
chr2	179395885	179395886	cg15609237
chr2	179395935	179395936	cg08691235
chr2	179396214	179396215	cg08736813
chr2	179897289	179897290	cg27228986
chr2	180722610	180722611	cg10671757
chr2	181843717	181843718	cg04166432
chr2	182523146	182523147	cg01494441
chr2	182850059	182850060	cg19742470
chr2	183086277	183086278	cg21471828
chr2	183123847	183123848	cg07496624
chr2	188391145	188391146	cg15957797
chr2	188483530	188483531	cg04144365
chr2	189193728	189193729	cg07791987
chr2	189247165	189247166	cg21218363
chr2	189298330	189298331	cg19475988
chr2	190309186	190309187	cg09775648
chr2	190706964	190706965	cg24396875
chr2	191044481	191044482	cg04391205
chr2	191207820	191207821	cg17516156
chr2	191543902	191543903	cg17118478
chr2	191754464	191754465	cg03962451
chr2	191844998	191844999	cg08946713
chr2	192114017	192114018	cg12404831
chr2	192155833	192155834	cg24376339
chr2	192169585	192169586	cg06844526
chr2	192229245	192229246	cg02523585
chr2	192476634	192476635	cg03022510
chr2	192712920	192712921	cg10082589
chr2	192712975	192712976	cg17809945
chr2	196525457	196525458	cg27314761
chr2	198062750	198062751	cg03771282
chr2	198077081	198077082	cg20402826
chr2	198127245	198127246	cg02641917
chr2	199639143	199639144	cg05392844
chr2	201194453	201194454	cg14106933
chr2	201242945	201242946	cg06226703
chr2	201245077	201245078	cg13144059
chr2	201312367	201312368	cg06240652
chr2	201320027	201320028	cg04945753
chr2	201829669	201829670	cg25714096
chr2	201993795	201993796	cg25567938
chr2	201995729	201995730	cg13368983
chr2	202313532	202313533	cg18786374
chr2	203244123	203244124	cg14787880
chr2	203504161	203504162	cg01745766
chr2	204973770	204973771	cg16134718
chr2	205385002	205385003	cg18990899
chr2	206231192	206231193	cg05260373
chr2	206544411	206544412	cg23833033
chr2	206789816	206789817	cg01491071
chr2	207854583	207854584	cg25923788
chr2	208338079	208338080	cg22543026
chr2	208485495	208485496	cg15035973
chr2	209028478	209028479	cg11729430
chr2	210292579	210292580	cg01441622
chr2	210443311	210443312	cg15310568
chr2	212232130	212232131	cg25817111
chr2	213933386	213933387	cg16345559
chr2	214857742	214857743	cg25824236
chr2	216660598	216660599	cg05232118
chr2	218466307	218466308	cg26501046
chr2	218531045	218531046	cg12820310
chr2	219148914	219148915	cg13835894
chr2	219435282	219435283	cg04726824
chr2	219610103	219610104	cg01827633
chr2	219697159	219697160	cg09244100
chr2	220222765	220222766	cg07434457
chr2	220862582	220862583	cg10977352
chr2	220908336	220908337	cg22573731
chr2	221864241	221864242	cg05318546
chr2	221940988	221940989	cg19406878
chr2	222147678	222147679	cg02550257
chr2	222367110	222367111	cg03850035
chr2	223901462	223901463	cg11754382
chr2	224808252	224808253	cg02225786
chr2	224821113	224821114	cg00474696
chr2	225266580	225266581	cg18890556
chr2	225435131	225435132	cg01474011
chr2	225792082	225792083	cg19411699
chr2	225874509	225874510	cg05629278
chr2	225907875	225907876	cg02441556
chr2	227657192	227657193	cg18018313
chr2	231731972	231731973	cg02806733
chr2	231732249	231732250	cg18346707
chr2	231735434	231735435	cg18665334
chr2	231773530	231773531	cg24416609
chr2	231849693	231849694	cg04519775
chr2	232321649	232321650	cg08338359
chr2	232396241	232396242	cg24430754
chr2	232455630	232455631	cg27232569
chr2	232549224	232549225	cg20793665
chr2	233734115	233734116	cg25237894
chr2	233739114	233739115	cg17611093
chr2	233741920	233741921	cg13759905
chr2	233981885	233981886	cg22666015
chr2	235178208	235178209	cg06644719
chr2	235319934	235319935	cg17342709
chr2	237468416	237468417	cg23138373
chr2	237874990	237874991	cg10104542
chr2	238525524	238525525	cg18141622
chr2	238598832	238598833	cg07063912
chr2	239134945	239134946	cg12047086
chr2	240143979	240143980	cg26767974
chr2	240172742	240172743	cg17532753
chr2	240176050	240176051	cg07134930
chr2	240207606	240207607	cg16360836
chr2	241854588	241854589	cg08440077
chr2	242039676	242039677	cg00726786
chr2	242087883	242087884	cg21399778
chr2	242169936	242169937	cg21663667
chr2	242296992	242296993	cg15832329
chr2	242810748	242810749	cg09034753
chr2	242810927	242810928	cg11654325
chr2	242811149	242811150	cg23491841
chr3	1811915	1811916	cg10466011
chr3	4549756	4549757	cg24131262
chr3	5071083	5071084	cg10125901
chr3	5095248	5095249	cg00874032
chr3	5246986	5246987	cg22250390
chr3	5259831	5259832	cg21887591
chr3	8308781	8308782	cg13744481
chr3	8363442	8363443	cg06367354
chr3	8499933	8499934	cg07162700
chr3	9273803	9273804	cg26389316
chr3	9291773	9291774	cg06858559
chr3	9406960	9406961	cg24817003
chr3	9921760	9921761	cg16777090
chr3	9943884	9943885	cg07832674
chr3	9950984	9950985	cg10314459
chr3	9958686	9958687	cg12487088
chr3	10379281	10379282	cg09477124
chr3	10437269	10437270	cg12115190
chr3	11623800	11623801	cg03370106
chr3	11624023	11624024	cg07330114
chr3	12197630	12197631	cg10110335
chr3	12202995	12202996	cg16858253
chr3	12713226	12713227	cg13724170
chr3	12996362	12996363	cg25157472
chr3	13008096	13008097	cg09437283
chr3	13008273	13008274	cg25484139
chr3	13082751	13082752	cg01044637
chr3	13117754	13117755	cg18496318
chr3	13457267	13457268	cg04992150
chr3	14567529	14567530	cg12890346
chr3	14699141	14699142	cg03788239
chr3	14825290	14825291	cg16922884
chr3	15032403	15032404	cg22691776
chr3	15085146	15085147	cg19730887
chr3	15244698	15244699	cg26712821
chr3	15352493	15352494	cg07480608
chr3	15359338	15359339	cg04858987
chr3	15374534	15374535	cg15145672
chr3	15374586	15374587	cg08359336
chr3	15850965	15850966	cg23458145
chr3	16766180	16766181	cg22626825
chr3	16974217	16974218	cg19448816
chr3	16974681	16974682	cg24159436
chr3	19055533	19055534	cg24200753
chr3	19752610	19752611	cg25650360
chr3	23243300	23243301	cg02794920
chr3	23727711	23727712	cg21450228
chr3	24565992	24565993	cg07762764
chr3	27353034	27353035	cg07047471
chr3	28982939	28982940	cg20187049
chr3	30638618	30638619	cg14656948
chr3	30651317	30651318	cg04916416
chr3	30670335	30670336	cg06270049
chr3	30673459	30673460	cg19615017
chr3	30689835	30689836	cg13724812
chr3	30706645	30706646	cg23485307
chr3	30708746	30708747	cg07613391
chr3	30893353	30893354	cg10336406
chr3	31432787	31432788	cg09627302
chr3	32023722	32023723	cg25681469
chr3	32023996	32023997	cg25692785
chr3	32442229	32442230	cg15872079
chr3	32941716	32941717	cg15235805
chr3	33096255	33096256	cg11236746
chr3	33701209	33701210	cg00744866
chr3	34187750	34187751	cg16171771
chr3	34429403	34429404	cg09619751
chr3	36218374	36218375	cg07047731
chr3	37998565	37998566	cg06027691
chr3	38216354	38216355	cg14989661
chr3	38529102	38529103	cg06120492
chr3	39235366	39235367	cg12413566
chr3	39509081	39509082	cg04442806
chr3	40150853	40150854	cg23024967
chr3	41265374	41265375	cg05726118
chr3	42113624	42113625	cg05628049
chr3	42132310	42132311	cg26334154
chr3	42158765	42158766	cg19028706
chr3	42452862	42452863	cg21374754
chr3	42701690	42701691	cg25824509
chr3	45166560	45166561	cg20849286
chr3	45505334	45505335	cg02489202
chr3	45579354	45579355	cg05380759
chr3	45734030	45734031	cg17207780
chr3	46033800	46033801	cg11211486
chr3	46068932	46068933	cg15888522
chr3	46282766	46282767	cg04111761
chr3	46411447	46411448	cg04131610
chr3	46411474	46411475	cg00803692
chr3	46448084	46448085	cg18599081
chr3	46448134	46448135	cg23350385
chr3	46974965	46974966	cg06240200
chr3	47040292	47040293	cg01892547
chr3	47040357	47040358	cg26432350
chr3	47269695	47269696	cg17579089
chr3	48507087	48507088	cg01870865
chr3	49531973	49531974	cg02522485
chr3	49573805	49573806	cg09251508
chr3	50337494	50337495	cg03655330
chr3	50360667	50360668	cg26460678
chr3	50376216	50376217	cg19854901
chr3	50404127	50404128	cg03625136
chr3	50686177	50686178	cg22950982
chr3	51745321	51745322	cg20984065
chr3	52280329	52280330	cg07773769
chr3	52407081	52407082	cg14092988
chr3	52492874	52492875	cg07386061
chr3	52724044	52724045	cg21199854
chr3	52813652	52813653	cg20219911
chr3	52909345	52909346	cg11485012
chr3	52927548	52927549	cg04865290
chr3	53198666	53198667	cg07687398
chr3	53807593	53807594	cg13757263
chr3	53855929	53855930	cg17184165
chr3	53877436	53877437	cg27567495
chr3	54226648	54226649	cg23487721
chr3	54934591	54934592	cg23516560
chr3	55005522	55005523	cg19631651
chr3	55340399	55340400	cg03046611
chr3	55546118	55546119	cg17578322
chr3	55693182	55693183	cg19551485
chr3	55721067	55721068	cg16718760
chr3	56822059	56822060	cg20888995
chr3	56889795	56889796	cg16451527
chr3	57774266	57774267	cg06672696
chr3	57945695	57945696	cg24033633
chr3	57995180	57995181	cg23730027
chr3	58059919	58059920	cg05093811
chr3	58103186	58103187	cg07557173
chr3	58389654	58389655	cg23549972
chr3	59703569	59703570	cg05709770
chr3	60066405	60066406	cg17894779
chr3	62535030	62535031	cg23003926
chr3	62571255	62571256	cg16915733
chr3	63263076	63263077	cg04013592
chr3	64711384	64711385	cg23078228
chr3	65887859	65887860	cg02761110
chr3	66519998	66519999	cg09716921
chr3	69812125	69812126	cg15449049
chr3	69819855	69819856	cg03489020
chr3	69915189	69915190	cg13151171
chr3	69924342	69924343	cg08652499
chr3	70800230	70800231	cg03275461
chr3	70853598	70853599	cg21444500
chr3	71013485	71013486	cg02220284
chr3	71032216	71032217	cg19628600
chr3	71057560	71057561	cg06033488
chr3	71057616	71057617	cg19776833
chr3	71116326	71116327	cg06175008
chr3	71136296	71136297	cg21379733
chr3	71149599	71149600	cg06691963
chr3	71354056	71354057	cg08038033
chr3	71355122	71355123	cg12431087
chr3	71439885	71439886	cg22589728
chr3	71457237	71457238	cg09459774
chr3	71598380	71598381	cg15958828
chr3	71626654	71626655	cg25811633
chr3	71629054	71629055	cg02520804
chr3	72424982	72424983	cg09006487
chr3	73596205	73596206	cg17804071
chr3	73789574	73789575	cg22379436
chr3	73923792	73923793	cg23012591
chr3	74337905	74337906	cg09614932
chr3	74451852	74451853	cg13336112
chr3	76076212	76076213	cg20197622
chr3	78917133	78917134	cg00906420
chr3	79028263	79028264	cg08147563
chr3	86224327	86224328	cg15484033
chr3	96844879	96844880	cg01556799
chr3	97151261	97151262	cg19963231
chr3	99463106	99463107	cg17918158
chr3	99566949	99566950	cg21589858
chr3	99591722	99591723	cg08350549
chr3	99742090	99742091	cg00718336
chr3	100213794	100213795	cg12137665
chr3	101284166	101284167	cg12422199
chr3	101567360	101567361	cg01771416
chr3	101659630	101659631	cg05429448
chr3	101659687	101659688	cg12963656
chr3	101798142	101798143	cg07772781
chr3	107240645	107240646	cg23518214
chr3	107552866	107552867	cg14029061
chr3	107921136	107921137	cg23169051
chr3	108019540	108019541	cg11326415
chr3	108021106	108021107	cg02059214
chr3	108021214	108021215	cg10431989
chr3	108065259	108065260	cg14703454
chr3	108204398	108204399	cg16467929
chr3	110027072	110027073	cg03517913
chr3	110110880	110110881	cg23471798
chr3	110250679	110250680	cg21977522
chr3	110754331	110754332	cg19855559
chr3	111721343	111721344	cg00373436
chr3	111842345	111842346	cg00714564
chr3	112053517	112053518	cg07681748
chr3	112096801	112096802	cg13671536
chr3	112109797	112109798	cg02919122
chr3	112184271	112184272	cg00477226
chr3	112486072	112486073	cg17086773
chr3	112494836	112494837	cg24431372
chr3	112814660	112814661	cg07034145
chr3	114012659	114012660	cg19421218
chr3	114012806	114012807	cg19456938
chr3	114012833	114012834	cg13669740
chr3	114012912	114012913	cg20832020
chr3	114052269	114052270	cg02556155
chr3	114057297	114057298	cg21179654
chr3	114238429	114238430	cg13666648
chr3	114478256	114478257	cg19981243
chr3	115378386	115378387	cg09463650
chr3	115524031	115524032	cg23075139
chr3	116428610	116428611	cg09237790
chr3	116432221	116432222	cg14476095
chr3	117075024	117075025	cg12837919
chr3	117158482	117158483	cg12699321
chr3	117516743	117516744	cg00205813
chr3	117520653	117520654	cg16634544
chr3	117999270	117999271	cg23717441
chr3	119316673	119316674	cg06073417
chr3	119361670	119361671	cg13008492
chr3	119963930	119963931	cg08414647
chr3	121312127	121312128	cg12456825
chr3	121312241	121312242	cg02845063
chr3	121953249	121953250	cg09326204
chr3	122281939	122281940	cg08122652
chr3	122296027	122296028	cg22503489
chr3	122296029	122296030	cg09384183
chr3	122514814	122514815	cg10627428
chr3	122830175	122830176	cg27383859
chr3	123950018	123950019	cg21618455
chr3	123987591	123987592	cg04816013
chr3	124232190	124232191	cg06690085
chr3	124284219	124284220	cg06218523
chr3	124303035	124303036	cg14688451
chr3	124505038	124505039	cg18634175
chr3	124719009	124719010	cg18008247
chr3	124837734	124837735	cg06713373
chr3	124866646	124866647	cg00316080
chr3	124873768	124873769	cg17478992
chr3	124873848	124873849	cg01432055
chr3	125235415	125235416	cg17252780
chr3	126074344	126074345	cg00540067
chr3	126191181	126191182	cg01357892
chr3	126671985	126671986	cg24673769
chr3	127348828	127348829	cg02782895
chr3	127790462	127790463	cg01693830
chr3	127831673	127831674	cg26861995
chr3	128079636	128079637	cg27292264
chr3	128226565	128226566	cg18453551
chr3	128420513	128420514	cg15607142
chr3	128444572	128444573	cg27297137
chr3	128501650	128501651	cg07156336
chr3	128771903	128771904	cg06285307
chr3	129349316	129349317	cg09463220
chr3	129420294	129420295	cg26175815
chr3	129513427	129513428	cg04208434
chr3	130232371	130232372	cg25663326
chr3	130300740	130300741	cg13067649
chr3	131430364	131430365	cg18512963
chr3	132261993	132261994	cg19770281
chr3	133193741	133193742	cg11642298
chr3	133394743	133394744	cg00828377
chr3	133464047	133464048	cg02621528
chr3	133777381	133777382	cg16782084
chr3	134371285	134371286	cg00310463
chr3	135688971	135688972	cg11162839
chr3	137301727	137301728	cg16338011
chr3	137321245	137321246	cg20566970
chr3	137844436	137844437	cg09866565
chr3	137938348	137938349	cg04554122
chr3	138101415	138101416	cg11209289
chr3	138581702	138581703	cg21742790
chr3	139400319	139400320	cg08526209
chr3	141118615	141118616	cg27084654
chr3	141119262	141119263	cg01879723
chr3	141119541	141119542	cg14500070
chr3	141122632	141122633	cg20959189
chr3	141122887	141122888	cg27242726
chr3	141132146	141132147	cg09025210
chr3	141514782	141514783	cg00686926
chr3	144899243	144899244	cg17052041
chr3	145734655	145734656	cg13425146
chr3	148916713	148916714	cg24876069
chr3	149192377	149192378	cg13688966
chr3	149238478	149238479	cg02013148
chr3	149327651	149327652	cg19483007
chr3	149797095	149797096	cg10729196
chr3	149825195	149825196	cg05684266
chr3	150456069	150456070	cg23214895
chr3	150477925	150477926	cg13590228
chr3	150500902	150500903	cg15711288
chr3	150644434	150644435	cg08653369
chr3	150663357	150663358	cg10625737
chr3	150692080	150692081	cg27322397
chr3	150948274	150948275	cg25117092
chr3	150997688	150997689	cg09410045
chr3	151048406	151048407	cg00091349
chr3	151177940	151177941	cg25499537
chr3	151619923	151619924	cg20790648
chr3	152017240	152017241	cg13702222
chr3	152121157	152121158	cg25342059
chr3	152557119	152557120	cg07546334
chr3	153202275	153202276	cg00731062
chr3	154741095	154741096	cg13233545
chr3	154848194	154848195	cg27235955
chr3	155031033	155031034	cg17630138
chr3	155422971	155422972	cg02344477
chr3	155431380	155431381	cg20943723
chr3	156332967	156332968	cg08237220
chr3	156807520	156807521	cg26331343
chr3	156873744	156873745	cg19824894
chr3	159733028	159733029	cg19465002
chr3	160544991	160544992	cg16233724
chr3	161214690	161214691	cg01015123
chr3	162210236	162210237	cg25713736
chr3	167293814	167293815	cg18142906
chr3	168268421	168268422	cg21490751
chr3	168891416	168891417	cg03804083
chr3	168967238	168967239	cg18060030
chr3	169247421	169247422	cg27502580
chr3	169351419	169351420	cg04414509
chr3	169656700	169656701	cg25345722
chr3	169687379	169687380	cg10936995
chr3	169975155	169975156	cg21140290
chr3	170073454	170073455	cg20085953
chr3	170332444	170332445	cg25962699
chr3	170484840	170484841	cg10799327
chr3	170975382	170975383	cg18052528
chr3	171088451	171088452	cg14865094
chr3	171241974	171241975	cg21086551
chr3	172635656	172635657	cg04461197
chr3	173119212	173119213	cg10623221
chr3	173992754	173992755	cg17482360
chr3	175139160	175139161	cg01150105
chr3	176295392	176295393	cg00075103
chr3	176850227	176850228	cg13273540
chr3	176904010	176904011	cg13072186
chr3	176916496	176916497	cg01132484
chr3	177308016	177308017	cg00840990
chr3	179324813	179324814	cg07583756
chr3	181577820	181577821	cg07753755
chr3	182840603	182840604	cg04119852
chr3	183245952	183245953	cg03805566
chr3	183533873	183533874	cg18489755
chr3	184034132	184034133	cg08681689
chr3	185270308	185270309	cg08099797
chr3	185928164	185928165	cg10498502
chr3	186080868	186080869	cg00434119
chr3	186194046	186194047	cg02346442
chr3	186682634	186682635	cg12632309
chr3	186739029	186739030	cg23965109
chr3	187635183	187635184	cg10168494
chr3	187929592	187929593	cg00869941
chr3	187959138	187959139	cg15417654
chr3	188002729	188002730	cg16464007
chr3	188034983	188034984	cg04535966
chr3	188506715	188506716	cg00902153
chr3	188664928	188664929	cg27409802
chr3	188868788	188868789	cg04474190
chr3	190024765	190024766	cg10475153
chr3	191046380	191046381	cg25342125
chr3	191094694	191094695	cg25939630
chr3	192576964	192576965	cg10755723
chr3	193096626	193096627	cg06318062
chr3	193848133	193848134	cg14643001
chr3	193859889	193859890	cg22176709
chr3	194403234	194403235	cg20668765
chr3	194696866	194696867	cg04252203
chr3	194786218	194786219	cg10348826
chr3	194786989	194786990	cg19775763
chr3	194815259	194815260	cg12085101
chr3	194815339	194815340	cg27134832
chr3	194815434	194815435	cg02504211
chr3	194868843	194868844	cg19760965
chr3	194893148	194893149	cg21501175
chr3	194979565	194979566	cg05486924
chr3	195167302	195167303	cg16834320
chr3	195267087	195267088	cg27230534
chr3	195436154	195436155	cg27349302
chr3	195620147	195620148	cg17640485
chr3	195623792	195623793	cg23548201
chr3	195868640	195868641	cg13403369
chr3	195897833	195897834	cg09393619
chr3	195897904	195897905	cg06305891
chr3	195897912	195897913	cg10959668
chr3	195920019	195920020	cg03891268
chr3	196358703	196358704	cg17657502
chr3	196363641	196363642	cg04840813
chr3	196388687	196388688	cg07364240
chr3	196594273	196594274	cg10772991
chr3	197382627	197382628	cg17473580
chr3	197383170	197383171	cg10631854
chr3	197639960	197639961	cg11938367
chr4	671791	671792	cg17073306
chr4	671851	671852	cg23595927
chr4	683772	683773	cg25510614
chr4	732749	732750	cg13917589
chr4	903575	903576	cg24620617
chr4	909785	909786	cg20085268
chr4	979307	979308	cg09153458
chr4	1148456	1148457	cg24262654
chr4	1208960	1208961	cg00917642
chr4	1223170	1223171	cg06166341
chr4	1234993	1234994	cg15877785
chr4	1295078	1295079	cg21167046
chr4	1656414	1656415	cg11721566
chr4	1724428	1724429	cg21505886
chr4	1724449	1724450	cg02089348
chr4	1754069	1754070	cg08745334
chr4	1853351	1853352	cg06854772
chr4	2262318	2262319	cg03840289
chr4	2839781	2839782	cg23746574
chr4	2944550	2944551	cg24015522
chr4	2944692	2944693	cg18912103
chr4	3390332	3390333	cg15436123
chr4	6623589	6623590	cg16025611
chr4	6857986	6857987	cg16051718
chr4	6918868	6918869	cg19906672
chr4	6965057	6965058	cg06109284
chr4	6993556	6993557	cg19734190
chr4	8359499	8359500	cg09979924
chr4	9371043	9371044	cg27201767
chr4	9558077	9558078	cg08174890
chr4	9892887	9892888	cg02387843
chr4	9990048	9990049	cg13841979
chr4	10686300	10686301	cg03485217
chr4	11369730	11369731	cg06606539
chr4	11398983	11398984	cg17366225
chr4	11471730	11471731	cg11021317
chr4	13977635	13977636	cg16631326
chr4	14362239	14362240	cg05626927
chr4	14746310	14746311	cg04285362
chr4	14918405	14918406	cg13797402
chr4	15200268	15200269	cg06257371
chr4	15374950	15374951	cg06742778
chr4	16708336	16708337	cg25889581
chr4	16846297	16846298	cg23452220
chr4	17310680	17310681	cg14599380
chr4	20574555	20574556	cg08415391
chr4	22476976	22476977	cg05029312
chr4	22913868	22913869	cg02378063
chr4	23776092	23776093	cg06861395
chr4	23791473	23791474	cg09356916
chr4	24915774	24915775	cg02289038
chr4	25845210	25845211	cg09461545
chr4	26032635	26032636	cg18470101
chr4	26143392	26143393	cg19274680
chr4	26177098	26177099	cg10937802
chr4	26362792	26362793	cg13002809
chr4	26789915	26789916	cg19719391
chr4	26861261	26861262	cg13621396
chr4	26865310	26865311	cg27025079
chr4	26995889	26995890	cg08639389
chr4	27004697	27004698	cg19621160
chr4	33151488	33151489	cg14749573
chr4	37059651	37059652	cg23651495
chr4	38667430	38667431	cg22453435
chr4	38673130	38673131	cg05205842
chr4	39641752	39641753	cg08821747
chr4	40193114	40193115	cg26137103
chr4	40517938	40517939	cg15967525
chr4	40518041	40518042	cg00511464
chr4	40518065	40518066	cg14160419
chr4	40518143	40518144	cg25117091
chr4	40518663	40518664	cg06332621
chr4	40519094	40519095	cg18183961
chr4	40704257	40704258	cg22990388
chr4	42296896	42296897	cg04135540
chr4	46874750	46874751	cg21472835
chr4	47841314	47841315	cg02955940
chr4	48272513	48272514	cg07026107
chr4	48779921	48779922	cg02886077
chr4	53968201	53968202	cg21253943
chr4	54518744	54518745	cg12114584
chr4	56504657	56504658	cg04528240
chr4	57485847	57485848	cg22911184
chr4	57937220	57937221	cg23287435
chr4	62111221	62111222	cg16368147
chr4	62606570	62606571	cg14974938
chr4	67950111	67950112	cg05825121
chr4	69829409	69829410	cg19045700
chr4	71262957	71262958	cg06585690
chr4	71575507	71575508	cg09215582
chr4	71587640	71587641	cg03173722
chr4	72996777	72996778	cg24923953
chr4	73437692	73437693	cg11202023
chr4	74921425	74921426	cg12684958
chr4	75366983	75366984	cg11521212
chr4	75722231	75722232	cg14231845
chr4	76554724	76554725	cg10131286
chr4	76596784	76596785	cg03862987
chr4	77011716	77011717	cg22301128
chr4	77119206	77119207	cg01624414
chr4	77815872	77815873	cg04028481
chr4	77994145	77994146	cg17080371
chr4	79338837	79338838	cg02102872
chr4	79693986	79693987	cg01333327
chr4	81047158	81047159	cg10713839
chr4	81103968	81103969	cg05007549
chr4	82127274	82127275	cg10060562
chr4	83675306	83675307	cg09363604
chr4	85604328	85604329	cg18033333
chr4	86851225	86851226	cg22017213
chr4	86851411	86851412	cg14376467
chr4	86851425	86851426	cg21446955
chr4	87230737	87230738	cg05181212
chr4	87235054	87235055	cg14155327
chr4	87287889	87287890	cg00864661
chr4	87308061	87308062	cg16737749
chr4	88775480	88775481	cg27060793
chr4	88812922	88812923	cg17127329
chr4	88876673	88876674	cg26678245
chr4	89207307	89207308	cg05850997
chr4	89534723	89534724	cg24750887
chr4	89829015	89829016	cg22073750
chr4	89978566	89978567	cg04536922
chr4	90360897	90360898	cg02054697
chr4	91570600	91570601	cg15687147
chr4	91689972	91689973	cg24055836
chr4	92879355	92879356	cg11947262
chr4	94607780	94607781	cg23985818
chr4	95328682	95328683	cg11291712
chr4	96025493	96025494	cg12007466
chr4	96080181	96080182	cg14866069
chr4	96445830	96445831	cg04281738
chr4	97948716	97948717	cg16652264
chr4	99427937	99427938	cg03298704
chr4	99502614	99502615	cg11693424
chr4	99534176	99534177	cg25841008
chr4	99552952	99552953	cg23246886
chr4	99830489	99830490	cg17031926
chr4	101715708	101715709	cg00353330
chr4	102258631	102258632	cg11820929
chr4	103740913	103740914	cg15289466
chr4	104021583	104021584	cg03276883
chr4	108069982	108069983	cg05132150
chr4	108672936	108672937	cg05885462
chr4	108913443	108913444	cg08746653
chr4	110107068	110107069	cg26442903
chr4	110128090	110128091	cg13279083
chr4	110625080	110625081	cg17714799
chr4	111758936	111758937	cg10142837
chr4	113933301	113933302	cg11474135
chr4	114505779	114505780	cg02379856
chr4	115527443	115527444	cg12931707
chr4	115576003	115576004	cg01991861
chr4	117624749	117624750	cg01238639
chr4	119888794	119888795	cg21614201
chr4	120056829	120056830	cg07598199
chr4	121613795	121613796	cg01963189
chr4	124791563	124791564	cg09839177
chr4	124917187	124917188	cg15624719
chr4	128778193	128778194	cg09542154
chr4	128778381	128778382	cg24501758
chr4	129582864	129582865	cg06567920
chr4	129643491	129643492	cg01266375
chr4	137718563	137718564	cg15713734
chr4	138435350	138435351	cg08053129
chr4	139146513	139146514	cg24869834
chr4	139238668	139238669	cg14800532
chr4	139480684	139480685	cg03732759
chr4	140432613	140432614	cg24475272
chr4	140782938	140782939	cg11868485
chr4	140787316	140787317	cg26131315
chr4	140985719	140985720	cg06456255
chr4	141034510	141034511	cg01342226
chr4	141217605	141217606	cg00321234
chr4	141648570	141648571	cg10685128
chr4	144266241	144266242	cg25911551
chr4	144277796	144277797	cg17453767
chr4	144303008	144303009	cg06855485
chr4	146462169	146462170	cg24827839
chr4	146729164	146729165	cg15029037
chr4	148283066	148283067	cg20168495
chr4	151163526	151163527	cg10190898
chr4	152017137	152017138	cg03479572
chr4	153443405	153443406	cg11089117
chr4	153561975	153561976	cg25351755
chr4	153586440	153586441	cg06536988
chr4	153601466	153601467	cg06371582
chr4	153602251	153602252	cg11844042
chr4	153771421	153771422	cg06712886
chr4	153871345	153871346	cg00170487
chr4	154391944	154391945	cg20367304
chr4	154419554	154419555	cg24020152
chr4	154439980	154439981	cg03464224
chr4	154443833	154443834	cg25570522
chr4	154451068	154451069	cg02830749
chr4	154515617	154515618	cg26103306
chr4	157227668	157227669	cg06669631
chr4	157311747	157311748	cg17170463
chr4	160026608	160026609	cg00861646
chr4	165108732	165108733	cg02570981
chr4	166323062	166323063	cg06549863
chr4	168865149	168865150	cg13078894
chr4	169481028	169481029	cg17914107
chr4	177455600	177455601	cg06655097
chr4	178364342	178364343	cg00398048
chr4	181688500	181688501	cg06690831
chr4	184578976	184578977	cg03427849
chr4	184723252	184723253	cg09155692
chr4	184829966	184829967	cg08346735
chr4	185205197	185205198	cg18317788
chr4	185306187	185306188	cg25556051
chr4	185339075	185339076	cg05501617
chr4	185382704	185382705	cg12453504
chr4	185398007	185398008	cg21960364
chr4	185668393	185668394	cg24839529
chr4	186132412	186132413	cg12836958
chr4	186393468	186393469	cg12347792
chr4	187509603	187509604	cg25124956
chr5	195609	195610	cg25621286
chr5	195698	195699	cg00099519
chr5	195790	195791	cg14465992
chr5	314642	314643	cg14982043
chr5	527640	527641	cg00658890
chr5	607516	607517	cg21194115
chr5	1491600	1491601	cg10217292
chr5	1509723	1509724	cg09809922
chr5	1510088	1510089	cg11468635
chr5	1510512	1510513	cg06984201
chr5	1510544	1510545	cg24093182
chr5	1510684	1510685	cg11960719
chr5	1511473	1511474	cg11576486
chr5	1515837	1515838	cg20962974
chr5	1526929	1526930	cg06940720
chr5	1608614	1608615	cg20414364
chr5	3965271	3965272	cg08907926
chr5	6491550	6491551	cg09156073
chr5	6722123	6722124	cg10857441
chr5	7870577	7870578	cg10300154
chr5	9782142	9782143	cg16086730
chr5	10663596	10663597	cg01184194
chr5	11851713	11851714	cg13685506
chr5	14744206	14744207	cg00975971
chr5	15865364	15865365	cg01572460
chr5	17306335	17306336	cg25421209
chr5	17395952	17395953	cg12995004
chr5	17436715	17436716	cg00308914
chr5	19886600	19886601	cg15050865
chr5	30390070	30390071	cg12642207
chr5	30558470	30558471	cg15704315
chr5	32532223	32532224	cg15686949
chr5	32768395	32768396	cg26647771
chr5	33855241	33855242	cg21569398
chr5	33889461	33889462	cg08768395
chr5	34617800	34617801	cg12184038
chr5	34667887	34667888	cg06622892
chr5	34673551	34673552	cg05661149
chr5	34732408	34732409	cg14854112
chr5	35146528	35146529	cg19433694
chr5	35860337	35860338	cg01027405
chr5	35902250	35902251	cg00275126
chr5	36239673	36239674	cg21586453
chr5	36725464	36725465	cg12681478
chr5	36744219	36744220	cg03995615
chr5	38534081	38534082	cg03864479
chr5	38535574	38535575	cg10959950
chr5	38554778	38554779	cg06182018
chr5	38671111	38671112	cg06495233
chr5	39415351	39415352	cg26186331
chr5	40570344	40570345	cg23192749
chr5	40685989	40685990	cg11821200
chr5	41219519	41219520	cg24883742
chr5	52334107	52334108	cg17480554
chr5	52657514	52657515	cg26341848
chr5	53816563	53816564	cg26118943
chr5	54100067	54100068	cg22421804
chr5	54467378	54467379	cg01988325
chr5	54737053	54737054	cg02008511
chr5	54987767	54987768	cg07262873
chr5	55903504	55903505	cg09790325
chr5	55994653	55994654	cg23977888
chr5	56109540	56109541	cg25148456
chr5	56115499	56115500	cg20439101
chr5	56268061	56268062	cg16534315
chr5	56620429	56620430	cg02402882
chr5	56629471	56629472	cg07362800
chr5	56972268	56972269	cg11818544
chr5	57702195	57702196	cg25026755
chr5	58388744	58388745	cg16377679
chr5	58893722	58893723	cg07267294
chr5	59126518	59126519	cg27583655
chr5	59783668	59783669	cg18704047
chr5	59784544	59784545	cg24844211
chr5	60603263	60603264	cg23111196
chr5	60624229	60624230	cg10166664
chr5	64330880	64330881	cg01061714
chr5	64330915	64330916	cg25366639
chr5	64330935	64330936	cg09571848
chr5	64330959	64330960	cg06294700
chr5	65443428	65443429	cg21977218
chr5	66296978	66296979	cg09005125
chr5	66486419	66486420	cg18670483
chr5	66488838	66488839	cg04813904
chr5	66493682	66493683	cg14137162
chr5	67535553	67535554	cg01251150
chr5	67583627	67583628	cg09101894
chr5	68473620	68473621	cg13647309
chr5	71724363	71724364	cg25351763
chr5	71883710	71883711	cg11664417
chr5	72660351	72660352	cg12942161
chr5	73690902	73690903	cg20969424
chr5	74571706	74571707	cg08623843
chr5	75794475	75794476	cg21806100
chr5	76132547	76132548	cg22816131
chr5	76247679	76247680	cg26196496
chr5	76372556	76372557	cg02141543
chr5	77256916	77256917	cg26485844
chr5	78054648	78054649	cg12189389
chr5	78282099	78282100	cg24893837
chr5	79438093	79438094	cg07172701
chr5	79479211	79479212	cg02417427
chr5	79514577	79514578	cg14711743
chr5	79542470	79542471	cg01267797
chr5	81452987	81452988	cg25363080
chr5	82858676	82858677	cg17599241
chr5	86042549	86042550	cg26899012
chr5	88841819	88841820	cg24652205
chr5	95060853	95060854	cg24834165
chr5	95206387	95206388	cg16133703
chr5	95299519	95299520	cg10841248
chr5	95583220	95583221	cg05612966
chr5	95666291	95666292	cg16168509
chr5	95996644	95996645	cg01741836
chr5	96078430	96078431	cg11214001
chr5	97703334	97703335	cg03849299
chr5	97949352	97949353	cg10659138
chr5	102598034	102598035	cg21184216
chr5	103820591	103820592	cg24905254
chr5	109029868	109029869	cg22931822
chr5	110886711	110886712	cg01301660
chr5	111090142	111090143	cg06838283
chr5	111191530	111191531	cg18054620
chr5	111869581	111869582	cg03620123
chr5	112315632	112315633	cg06817368
chr5	112721426	112721427	cg02021529
chr5	112882744	112882745	cg16210979
chr5	113388886	113388887	cg19965300
chr5	113744106	113744107	cg19062099
chr5	114887230	114887231	cg02637031
chr5	117822219	117822220	cg08442713
chr5	118609965	118609966	cg00524900
chr5	120179610	120179611	cg01214384
chr5	121022314	121022315	cg11619879
chr5	124043109	124043110	cg01154355
chr5	124044098	124044099	cg00323842
chr5	124081751	124081752	cg26413942
chr5	124256096	124256097	cg17604985
chr5	124526339	124526340	cg13607323
chr5	124745818	124745819	cg04469998
chr5	125800764	125800765	cg14800014
chr5	126205081	126205082	cg06918474
chr5	126424797	126424798	cg04134528
chr5	126988029	126988030	cg27666123
chr5	127805611	127805612	cg14790000
chr5	127868982	127868983	cg07355763
chr5	130510020	130510021	cg24610854
chr5	131343261	131343262	cg25309041
chr5	131408382	131408383	cg13259290
chr5	131430859	131430860	cg11225089
chr5	131760037	131760038	cg20781981
chr5	131879579	131879580	cg23208285
chr5	131999237	131999238	cg06451479
chr5	132009352	132009353	cg25368824
chr5	132111426	132111427	cg18090331
chr5	132232586	132232587	cg22212250
chr5	133404710	133404711	cg19882512
chr5	133451383	133451384	cg25947408
chr5	133452188	133452189	cg18338046
chr5	133904674	133904675	cg27024654
chr5	134120499	134120500	cg12499311
chr5	134987654	134987655	cg13005228
chr5	136314223	136314224	cg22612642
chr5	136374727	136374728	cg17221083
chr5	137071523	137071524	cg13847070
chr5	137090964	137090965	cg19101232
chr5	137143726	137143727	cg00813373
chr5	137365576	137365577	cg24566595
chr5	137419242	137419243	cg09513026
chr5	137588237	137588238	cg21210529
chr5	137610645	137610646	cg19908207
chr5	137793707	137793708	cg08519191
chr5	137896757	137896758	cg26829184
chr5	138608519	138608520	cg25391820
chr5	138612986	138612987	cg15962267
chr5	138613030	138613031	cg20385395
chr5	138614407	138614408	cg05585556
chr5	138641864	138641865	cg14717906
chr5	138723816	138723817	cg20566766
chr5	138743684	138743685	cg17264541
chr5	138861832	138861833	cg03317505
chr5	138861847	138861848	cg04560810
chr5	138861855	138861856	cg14655316
chr5	138862441	138862442	cg16983159
chr5	139024407	139024408	cg13626633
chr5	139027024	139027025	cg01408486
chr5	139082468	139082469	cg02478589
chr5	139088316	139088317	cg07708521
chr5	139140550	139140551	cg16691158
chr5	139141138	139141139	cg06629170
chr5	139334561	139334562	cg06658615
chr5	139362307	139362308	cg24724630
chr5	139929838	139929839	cg10912634
chr5	140895708	140895709	cg26217846
chr5	141001788	141001789	cg13294753
chr5	141346577	141346578	cg06073041
chr5	141488016	141488017	cg23435118
chr5	141488047	141488048	cg08523384
chr5	142435797	142435798	cg24559044
chr5	142586466	142586467	cg03615933
chr5	142692961	142692962	cg19457823
chr5	143191565	143191566	cg10678215
chr5	143883482	143883483	cg19452248
chr5	146184364	146184365	cg02154084
chr5	146268595	146268596	cg12524428
chr5	146333034	146333035	cg15021031
chr5	147257456	147257457	cg04257865
chr5	147286378	147286379	cg18818210
chr5	148208041	148208042	cg08370787
chr5	148654912	148654913	cg07127357
chr5	148908014	148908015	cg03569876
chr5	149185704	149185705	cg17645677
chr5	149202020	149202021	cg07226964
chr5	149462180	149462181	cg20754844
chr5	149778964	149778965	cg04242245
chr5	149793436	149793437	cg22975568
chr5	149868359	149868360	cg17781669
chr5	149962501	149962502	cg08818337
chr5	149996740	149996741	cg08413646
chr5	150524635	150524636	cg15892650
chr5	150538414	150538415	cg00407659
chr5	150727812	150727813	cg10345936
chr5	151076195	151076196	cg12550344
chr5	151119245	151119246	cg19939793
chr5	151120070	151120071	cg17574050
chr5	151137430	151137431	cg01201215
chr5	151771606	151771607	cg07429087
chr5	151908977	151908978	cg25116430
chr5	152591026	152591027	cg10976311
chr5	152869009	152869010	cg07633435
chr5	152869882	152869883	cg17987968
chr5	152896564	152896565	cg22798121
chr5	154146853	154146854	cg15111708
chr5	154230141	154230142	cg26655340
chr5	154230308	154230309	cg10257049
chr5	155134244	155134245	cg09586743
chr5	156340946	156340947	cg27144719
chr5	156692395	156692396	cg07750741
chr5	156696520	156696521	cg20541456
chr5	156934938	156934939	cg03647778
chr5	157733288	157733289	cg26645237
chr5	158757456	158757457	cg18307303
chr5	159072916	159072917	cg12446613
chr5	159191650	159191651	cg19013399
chr5	159246470	159246471	cg17397548
chr5	159247072	159247073	cg18144404
chr5	159848299	159848300	cg23024444
chr5	160048394	160048395	cg09705798
chr5	168254759	168254760	cg03726739
chr5	169008622	169008623	cg05722931
chr5	169815771	169815772	cg27044591
chr5	169817247	169817248	cg17425484
chr5	169929560	169929561	cg23479949
chr5	170845610	170845611	cg15699524
chr5	170850143	170850144	cg26874542
chr5	171333801	171333802	cg13277254
chr5	171354691	171354692	cg04973915
chr5	171485294	171485295	cg14641625
chr5	171569243	171569244	cg26941823
chr5	171616253	171616254	cg19782271
chr5	171616388	171616389	cg19873297
chr5	172099681	172099682	cg21742048
chr5	172203954	172203955	cg20745620
chr5	172263112	172263113	cg24581650
chr5	172443740	172443741	cg05201300
chr5	172740954	172740955	cg26371913
chr5	172892099	172892100	cg25304439
chr5	173125575	173125576	cg18256498
chr5	173141761	173141762	cg15618908
chr5	173216171	173216172	cg05871756
chr5	173314531	173314532	cg25122699
chr5	173314559	173314560	cg14454798
chr5	174944792	174944793	cg17747551
chr5	174962968	174962969	cg00290023
chr5	175955524	175955525	cg05517697
chr5	175991129	175991130	cg02006915
chr5	176316988	176316989	cg15357821
chr5	176855304	176855305	cg23327334
chr5	176856845	176856846	cg19459094
chr5	176875120	176875121	cg14098951
chr5	176898673	176898674	cg21091766
chr5	176916434	176916435	cg15197657
chr5	176921820	176921821	cg15225325
chr5	176928448	176928449	cg16548961
chr5	176931422	176931423	cg17200320
chr5	177849197	177849198	cg16181383
chr5	177980755	177980756	cg07841353
chr5	178645682	178645683	cg25550425
chr5	179280345	179280346	cg01213455
chr5	179284731	179284732	cg05432322
chr5	179372900	179372901	cg01169396
chr5	179372946	179372947	cg11810370
chr5	179402240	179402241	cg04265672
chr6	236559	236560	cg25019526
chr6	290800	290801	cg16103275
chr6	312026	312027	cg24319143
chr6	317607	317608	cg03624871
chr6	348323	348324	cg09779827
chr6	394966	394967	cg24319508
chr6	397469	397470	cg07817739
chr6	447226	447227	cg23001918
chr6	447497	447498	cg09757644
chr6	447777	447778	cg13299325
chr6	466935	466936	cg05444514
chr6	503773	503774	cg14101659
chr6	503807	503808	cg20949502
chr6	525032	525033	cg27562005
chr6	611523	611524	cg09806625
chr6	691319	691320	cg03107817
chr6	1374513	1374514	cg25640096
chr6	1624442	1624443	cg27095915
chr6	2842550	2842551	cg22977317
chr6	2891973	2891974	cg09046168
chr6	2892050	2892051	cg22376758
chr6	2892148	2892149	cg20726195
chr6	2892150	2892151	cg10863922
chr6	2892152	2892153	cg01345354
chr6	2894011	2894012	cg11296767
chr6	2901712	2901713	cg23963071
chr6	3798615	3798616	cg11611676
chr6	4772890	4772891	cg14913512
chr6	4820670	4820671	cg25938891
chr6	7053734	7053735	cg16554099
chr6	7110773	7110774	cg04418434
[truncated: 3,760 more rows]

## Sheet: ClassB
Supplementary Table S9: List of CLL-specific CpGs
ClassB
chromosome	start	end	CpG
chr1	1021299	1021300	cg26338735
chr1	1133215	1133216	cg09021712
chr1	3136528	3136529	cg26053881
chr1	9795934	9795935	cg03541746
chr1	18606374	18606375	cg15081740
chr1	36866445	36866446	cg26653824
chr1	47489282	47489283	cg26558485
chr1	59043255	59043256	cg16699148
chr1	63790044	63790045	cg18279094
chr1	91183051	91183052	cg25026529
chr1	91190620	91190621	cg15452970
chr1	92329399	92329400	cg00308438
chr1	110008990	110008991	cg20591472
chr1	211308349	211308350	cg10968055
chr1	228400217	228400218	cg03054277
chr1	234764068	234764069	cg24339574
chr2	5836713	5836714	cg23668184
chr2	28114447	28114448	cg16651262
chr2	28114462	28114463	cg05517527
chr2	47916139	47916140	cg07464408
chr2	54483498	54483499	cg04098176
chr2	65571891	65571892	cg19672145
chr2	65571948	65571949	cg07588875
chr2	68654146	68654147	cg08464093
chr2	72371838	72371839	cg06049781
chr2	172945698	172945699	cg16472050
chr2	176948759	176948760	cg07411620
chr2	176972068	176972069	cg05500840
chr2	176981328	176981329	cg18115040
chr2	176987605	176987606	cg02885007
chr2	176994764	176994765	cg24416513
chr2	234111145	234111146	cg01591579
chr2	237076811	237076812	cg21426003
chr2	237076815	237076816	cg19761848
chr2	237123218	237123219	cg21300993
chr2	240196769	240196770	cg05870586
chr2	241386846	241386847	cg13393505
chr3	9788958	9788959	cg13312668
chr3	12045662	12045663	cg20888142
chr3	107148372	107148373	cg19401033
chr3	124653659	124653660	cg22907034
chr3	147127012	147127013	cg01227537
chr3	149753446	149753447	cg15440157
chr4	2321957	2321958	cg22488278
chr4	4670703	4670704	cg05870398
chr4	7940579	7940580	cg22079161
chr4	53614727	53614728	cg05077452
chr4	102737794	102737795	cg14779735
chr4	188953126	188953127	cg10380328
chr5	1807733	1807734	cg00561739
chr5	59189120	59189121	cg03323696
chr5	140457585	140457586	cg06883126
chr5	140725147	140725148	cg01561869
chr5	153577937	153577938	cg13579752
chr5	156817610	156817611	cg10606923
chr5	176101928	176101929	cg01603073
chr5	179075765	179075766	cg02586025
chr6	3850738	3850739	cg14275511
chr6	5133475	5133476	cg01392180
chr6	10415597	10415598	cg16871519
chr6	10415667	10415668	cg14909730
chr6	11044888	11044889	cg24724428
chr6	19838211	19838212	cg00468146
chr6	26988141	26988142	cg06781135
chr6	26988148	26988149	cg11369071
chr6	26988177	26988178	cg11549265
chr6	50818268	50818269	cg10679301
chr6	78172691	78172692	cg00181439
chr6	85482612	85482613	cg08445802
chr6	100896055	100896056	cg08979319
chr6	156428912	156428913	cg26739230
chr6	156429014	156429015	cg27070962
chr7	1120247	1120248	cg21126453
chr7	27225058	27225059	cg12997720
chr7	45961569	45961570	cg26434048
chr7	98592094	98592095	cg24310924
chr7	100463508	100463509	cg19279257
chr7	127658301	127658302	cg15067687
chr7	128845217	128845218	cg20489453
chr7	139577589	139577590	cg24710631
chr7	157204364	157204365	cg18362281
chr7	158936739	158936740	cg21038156
chr8	23564717	23564718	cg16544169
chr8	24772513	24772514	cg26980244
chr8	28974428	28974429	cg06043201
chr8	100559503	100559504	cg22564448
chr9	34370894	34370895	cg13746854
chr9	90340652	90340653	cg11154542
chr9	93523028	93523029	cg14125403
chr9	122132052	122132053	cg14445814
chr9	127215669	127215670	cg14620572
chr9	139565151	139565152	cg14197156
chr9	139565154	139565155	cg04074066
chr9	140400693	140400694	cg13706769
chr9	140711975	140711976	cg15150472
chr10	1084866	1084867	cg25614935
chr10	1084935	1084936	cg14453012
chr10	3215966	3215967	cg11586382
chr10	4697267	4697268	cg12359895
chr10	30336565	30336566	cg20032789
chr10	43601862	43601863	cg09848445
chr10	50820278	50820279	cg01295399
chr10	50887472	50887473	cg09402276
chr10	50887488	50887489	cg09233392
chr10	79422304	79422305	cg23888215
chr10	135113191	135113192	cg20090482
chr10	135113239	135113240	cg11685186
chr11	1981264	1981265	cg06498964
chr11	18476131	18476132	cg27316453
chr11	27740813	27740814	cg13974632
chr11	43604758	43604759	cg17592231
chr11	69707303	69707304	cg26579578
chr11	70261373	70261374	cg16709342
chr11	108570019	108570020	cg04967734
chr11	113945432	113945433	cg03597491
chr11	125774406	125774407	cg19792599
chr11	133837711	133837712	cg19522930
chr12	39539422	39539423	cg03468072
chr12	56364837	56364838	cg09596975
chr12	113916664	113916665	cg09887059
chr12	122651762	122651763	cg04820362
chr12	129298759	129298760	cg15324978
chr12	132839125	132839126	cg14058027
chr12	132936807	132936808	cg18053948
chr13	43702940	43702941	cg01403655
chr13	43703025	43703026	cg16760130
chr13	53775108	53775109	cg17555373
chr13	78492678	78492679	cg15699226
chr13	96204978	96204979	cg25032595
chr13	112721950	112721951	cg16705627
chr13	113671965	113671966	cg22186503
chr13	113974478	113974479	cg11451477
chr14	34420415	34420416	cg08122140
chr14	91742453	91742454	cg18729681
chr14	100069535	100069536	cg18414021
chr14	100069657	100069658	cg16717713
chr14	100069666	100069667	cg05406635
chr14	101193397	101193398	cg02874376
chr14	106331803	106331804	cg14387626
chr15	68121563	68121564	cg24880701
chr16	335830	335831	cg05703996
chr16	459792	459793	cg26946311
chr16	541243	541244	cg16776421
chr16	542535	542536	cg27581871
chr16	1183462	1183463	cg00701514
chr16	2140870	2140871	cg01965047
chr16	2801730	2801731	cg04484916
chr16	51188372	51188373	cg02352240
chr16	54962963	54962964	cg09293786
chr16	57394387	57394388	cg04453552
chr16	85427738	85427739	cg08006672
chr16	85427847	85427848	cg05824809
chr16	87440505	87440506	cg07178066
chr17	88246	88247	cg10016717
chr17	88286	88287	cg11751810
chr17	723242	723243	cg17842130
chr17	14201063	14201064	cg15909319
chr17	47113489	47113490	cg18129628
chr17	70680294	70680295	cg27219182
chr17	72740524	72740525	cg02797539
chr17	75316383	75316384	cg15401418
chr17	77987482	77987483	cg26350921
chr17	79652244	79652245	cg22209573
chr17	80928561	80928562	cg19046167
chr18	76739409	76739410	cg05080154
chr18	77545223	77545224	cg23579185
chr19	643457	643458	cg02775417
chr19	2428677	2428678	cg18147048
chr19	17213063	17213064	cg20091114
chr19	19729048	19729049	cg00591868
chr19	39051817	39051818	cg16865475
chr19	45174681	45174682	cg23147597
chr19	49657000	49657001	cg11297046
chr19	52222446	52222447	cg01024444
chr20	11871375	11871376	cg14603345
chr20	11871384	11871385	cg23944804
chr20	11871396	11871397	cg12894649
chr20	13976093	13976094	cg04624110
chr20	22565228	22565229	cg25218716
chr20	37054900	37054901	cg13610455
chr20	48099146	48099147	cg26709285
chr21	34396506	34396507	cg13524919
chr22	24796628	24796629	cg27501362

## Sheet: ClassC
Supplementary Table S9: List of CLL-specific CpGs
ClassC
chromosome	start	end	CpG
chr1	991708	991709	cg13439946
chr1	1003529	1003530	cg15899727
chr1	1268243	1268244	cg06395167
chr1	1268469	1268470	cg16174225
chr1	1502606	1502607	cg20490900
chr1	1549699	1549700	cg13897348
chr1	1549799	1549800	cg19246761
chr1	1549818	1549819	cg01229567
chr1	1564920	1564921	cg17122213
chr1	1713676	1713677	cg02769781
chr1	1713944	1713945	cg24163210
chr1	1982791	1982792	cg07797073
chr1	1988681	1988682	cg26059839
chr1	2004222	2004223	cg13077150
chr1	2004346	2004347	cg00359465
chr1	2043799	2043800	cg04315214
chr1	2065242	2065243	cg09560161
chr1	2066006	2066007	cg22366001
chr1	2066167	2066168	cg07836663
chr1	2066430	2066431	cg20975074
chr1	2069012	2069013	cg24577455
chr1	2106222	2106223	cg15468976
chr1	2106365	2106366	cg27264462
chr1	2106400	2106401	cg23648809
chr1	2106620	2106621	cg02393699
chr1	2121039	2121040	cg26227225
chr1	2179933	2179934	cg24377150
chr1	2180027	2180028	cg02360367
chr1	2183438	2183439	cg07114422
chr1	2191299	2191300	cg26880297
chr1	2191354	2191355	cg25314600
chr1	2191402	2191403	cg18934822
chr1	2191558	2191559	cg01881525
chr1	2191658	2191659	cg12222277
chr1	2230923	2230924	cg23022809
chr1	2244585	2244586	cg06952577
chr1	2245988	2245989	cg06784691
chr1	2426035	2426036	cg11692307
chr1	2615690	2615691	cg18854424
chr1	3569899	3569900	cg11504517
chr1	3806715	3806716	cg17879856
chr1	3806817	3806818	cg12594933
chr1	3807168	3807169	cg16349667
chr1	3809431	3809432	cg03921357
chr1	3809532	3809533	cg27446570
chr1	4619207	4619208	cg16264595
chr1	6085995	6085996	cg07015749
chr1	6645463	6645464	cg23642826
chr1	6664103	6664104	cg27539986
chr1	6664134	6664135	cg09159285
chr1	6664268	6664269	cg19884658
chr1	6676673	6676674	cg12907598
chr1	6696166	6696167	cg12218771
chr1	8427379	8427380	cg26915618
chr1	8427556	8427557	cg01771201
chr1	8456466	8456467	cg09246103
chr1	8518145	8518146	cg15148088
chr1	8536454	8536455	cg15701149
chr1	8623473	8623474	cg25722041
chr1	8692312	8692313	cg07145988
chr1	8729713	8729714	cg00154554
chr1	8748155	8748156	cg14154131
chr1	8759920	8759921	cg19872136
chr1	9127501	9127502	cg04901835
chr1	9686058	9686059	cg02787675
chr1	9751353	9751354	cg16125214
chr1	9880771	9880772	cg23261073
chr1	9895799	9895800	cg14037769
chr1	10314029	10314030	cg23716690
chr1	11042201	11042202	cg02454025
chr1	11711141	11711142	cg19095000
chr1	11862907	11862908	cg17514528
chr1	11867308	11867309	cg14472778
chr1	12185435	12185436	cg07707505
chr1	12185845	12185846	cg22123711
chr1	12186307	12186308	cg10425291
chr1	12221410	12221411	cg20300911
chr1	12225569	12225570	cg23097499
chr1	12230509	12230510	cg18124517
chr1	12238390	12238391	cg22677556
chr1	12251820	12251821	cg15622556
chr1	12251869	12251870	cg06740893
chr1	12260067	12260068	cg13391664
chr1	12268883	12268884	cg11665613
chr1	12559783	12559784	cg10987347
chr1	13912116	13912117	cg17826518
chr1	14031383	14031384	cg25450806
chr1	14033779	14033780	cg10375300
chr1	14105607	14105608	cg12909925
chr1	15208255	15208256	cg05046721
chr1	16264490	16264491	cg07180355
chr1	16273971	16273972	cg14091149
chr1	16285251	16285252	cg00529422
chr1	16335452	16335453	cg14529268
chr1	16340746	16340747	cg06159980
chr1	16472728	16472729	cg27582323
chr1	17287501	17287502	cg14973240
chr1	17528238	17528239	cg19414383
chr1	17766995	17766996	cg01713950
chr1	17865713	17865714	cg10123662
chr1	19232926	19232927	cg09181054
chr1	19752812	19752813	cg12424867
chr1	19756350	19756351	cg06788764
chr1	19774989	19774990	cg01832549
chr1	20142497	20142498	cg09195271
chr1	20737787	20737788	cg16357353
chr1	21607409	21607410	cg22077962
chr1	21611224	21611225	cg11834658
chr1	21649784	21649785	cg18116670
chr1	22142491	22142492	cg06830981
chr1	23449368	23449369	cg11825603
chr1	23496648	23496649	cg01435109
chr1	23505138	23505139	cg24437797
chr1	23879671	23879672	cg11580897
chr1	23880210	23880211	cg02690117
chr1	23880736	23880737	cg02978140
chr1	23883338	23883339	cg13977835
chr1	23894436	23894437	cg18027654
chr1	23895366	23895367	cg23664396
chr1	23925874	23925875	cg06933796
chr1	23942134	23942135	cg00458949
chr1	23953480	23953481	cg00171783
chr1	24511042	24511043	cg16117757
chr1	25061987	25061988	cg07191152
chr1	25105430	25105431	cg19857379
chr1	25246854	25246855	cg15498134
chr1	25246922	25246923	cg08544331
chr1	25258679	25258680	cg20670361
chr1	25344342	25344343	cg22169866
chr1	25354366	25354367	cg04281159
chr1	26096954	26096955	cg00978203
chr1	26126233	26126234	cg07352544
chr1	26198360	26198361	cg23799313
chr1	26250290	26250291	cg18143792
chr1	26603970	26603971	cg21646082
chr1	26617780	26617781	cg10402321
chr1	26646801	26646802	cg27430637
chr1	26648467	26648468	cg04893145
chr1	26857774	26857775	cg24585377
chr1	27113219	27113220	cg24313303
chr1	27240694	27240695	cg01942646
chr1	27287181	27287182	cg21921474
chr1	27462916	27462917	cg20816789
chr1	27468772	27468773	cg26313337
chr1	27686328	27686329	cg13449606
chr1	27899025	27899026	cg13375463
chr1	27940619	27940620	cg03018771
chr1	27953336	27953337	cg12465678
chr1	27962021	27962022	cg09845000
chr1	27962412	27962413	cg16897005
chr1	27977270	27977271	cg04089743
chr1	28288853	28288854	cg25107788
chr1	28504285	28504286	cg07821160
chr1	28848173	28848174	cg16691863
chr1	31206669	31206670	cg10709350
chr1	31231214	31231215	cg12654790
chr1	31231363	31231364	cg10001720
chr1	31231488	31231489	cg08463932
chr1	31492493	31492494	cg20790367
chr1	32236337	32236338	cg02238760
chr1	32716212	32716213	cg01525376
chr1	32716557	32716558	cg11683242
chr1	32717620	32717621	cg06517940
chr1	32731477	32731478	cg16348358
chr1	32738251	32738252	cg14781242
chr1	32739049	32739050	cg10325497
chr1	32739114	32739115	cg17223520
chr1	33813321	33813322	cg07570498
chr1	35585672	35585673	cg13254203
chr1	35908609	35908610	cg16815882
chr1	36108206	36108207	cg12413579
chr1	36275039	36275040	cg02639366
chr1	36351470	36351471	cg00712762
chr1	36589944	36589945	cg06501835
chr1	36771021	36771022	cg10622536
chr1	36771714	36771715	cg02865595
chr1	36771793	36771794	cg19373545
chr1	36785859	36785860	cg00426377
chr1	36788416	36788417	cg16394290
chr1	36789786	36789787	cg15095906
chr1	36852956	36852957	cg00913954
chr1	38474788	38474789	cg06444374
chr1	38493031	38493032	cg24033742
chr1	39500070	39500071	cg14656441
chr1	39873697	39873698	cg03518138
chr1	40311142	40311143	cg22016731
chr1	40557841	40557842	cg04560534
chr1	40626599	40626600	cg18646240
chr1	41828130	41828131	cg19471466
chr1	42129921	42129922	cg25202370
chr1	42208040	42208041	cg10054398
chr1	42288825	42288826	cg11256186
chr1	42385662	42385663	cg16145216
chr1	43281794	43281795	cg23839159
chr1	45193615	45193616	cg07780762
chr1	45250440	45250441	cg15502465
chr1	45250840	45250841	cg00280609
chr1	45265337	45265338	cg07368443
chr1	45268975	45268976	cg08259083
chr1	45274048	45274049	cg03434029
chr1	45274099	45274100	cg11448683
chr1	45274513	45274514	cg14565781
chr1	45274600	45274601	cg00043599
chr1	45276537	45276538	cg17093466
chr1	45279329	45279330	cg12275060
chr1	45292204	45292205	cg26297462
chr1	45350531	45350532	cg17298989
chr1	46633153	46633154	cg06974930
chr1	52348865	52348866	cg17403995
chr1	53014805	53014806	cg11690826
chr1	53016396	53016397	cg04682580
chr1	53019814	53019815	cg03950476
chr1	53040491	53040492	cg00063982
chr1	53054907	53054908	cg05749906
chr1	53067637	53067638	cg18087326
chr1	53094893	53094894	cg17438457
chr1	53125850	53125851	cg04568981
chr1	53145415	53145416	cg04341526
chr1	53217358	53217359	cg00692173
chr1	53782077	53782078	cg11950754
chr1	54358862	54358863	cg17734802
chr1	54739176	54739177	cg09787089
chr1	54822503	54822504	cg08641990
chr1	56901693	56901694	cg26248114
chr1	63142359	63142360	cg16991569
chr1	63150905	63150906	cg10583485
chr1	63151692	63151693	cg01097102
chr1	63901727	63901728	cg15832574
chr1	64169293	64169294	cg18973238
chr1	64242960	64242961	cg17298776
chr1	64293886	64293887	cg06743782
chr1	64301568	64301569	cg03140289
chr1	64379958	64379959	cg03950655
chr1	64602654	64602655	cg07797372
chr1	65528997	65528998	cg17940858
chr1	65531864	65531865	cg13390284
chr1	65535397	65535398	cg04924028
chr1	67399983	67399984	cg15930380
chr1	67900465	67900466	cg00176043
chr1	68215783	68215784	cg04849985
chr1	84755291	84755292	cg12743388
chr1	85313079	85313080	cg07110659
chr1	85412601	85412602	cg13227206
chr1	85872804	85872805	cg15991082
chr1	87596934	87596935	cg01445399
chr1	88231424	88231425	cg06712674
chr1	89333529	89333530	cg13109106
chr1	89592433	89592434	cg11068071
chr1	90229631	90229632	cg10576151
chr1	90307339	90307340	cg05578673
chr1	92056542	92056543	cg24006770
chr1	92083173	92083174	cg07922843
chr1	92350112	92350113	cg00342358
chr1	92350133	92350134	cg01336162
chr1	92350430	92350431	cg17074704
chr1	92545650	92545651	cg26580095
chr1	93415910	93415911	cg05036103
chr1	95238920	95238921	cg12719836
chr1	97418099	97418100	cg01566312
chr1	101493828	101493829	cg05376756
chr1	108039344	108039345	cg08950364
chr1	108337960	108337961	cg02978220
chr1	109265387	109265388	cg11481351
chr1	109291831	109291832	cg04124962
chr1	109503393	109503394	cg05048348
chr1	109850837	109850838	cg09332784
chr1	110449308	110449309	cg09167608
chr1	110452482	110452483	cg07568430
chr1	110452616	110452617	cg02361903
chr1	110564742	110564743	cg16698212
chr1	110752047	110752048	cg20966270
chr1	110756235	110756236	cg09898793
chr1	110933345	110933346	cg25320780
chr1	111320416	111320417	cg04140834
chr1	111729823	111729824	cg07019187
chr1	111742515	111742516	cg26518580
chr1	111743200	111743201	cg19269039
chr1	111743202	111743203	cg20317872
chr1	111743537	111743538	cg23631538
chr1	111768837	111768838	cg03916225
chr1	111934770	111934771	cg26681414
chr1	112046026	112046027	cg15673896
chr1	112046915	112046916	cg25674286
chr1	112161864	112161865	cg24160066
chr1	112280233	112280234	cg16136290
chr1	113216382	113216383	cg03417473
chr1	113242047	113242048	cg15095622
chr1	113252666	113252667	cg20247781
chr1	113255818	113255819	cg06740440
chr1	113337251	113337252	cg03208044
chr1	114298184	114298185	cg22495801
chr1	114300298	114300299	cg12587818
chr1	114423726	114423727	cg03325407
chr1	114468988	114468989	cg18342866
chr1	116193783	116193784	cg00819310
chr1	116236487	116236488	cg17465013
chr1	116521539	116521540	cg22353097
chr1	116925613	116925614	cg17107017
chr1	116925753	116925754	cg20309677
chr1	117114916	117114917	cg21167563
chr1	117208496	117208497	cg04140633
chr1	117398001	117398002	cg04878826
chr1	144539026	144539027	cg17745262
chr1	145466550	145466551	cg17877786
chr1	145471727	145471728	cg08916374
chr1	146515238	146515239	cg26810966
chr1	146516011	146516012	cg09441331
chr1	149396788	149396789	cg03525266
chr1	149782411	149782412	cg00721080
chr1	150808973	150808974	cg19750321
chr1	150983722	150983723	cg10832186
chr1	151132257	151132258	cg25306932
chr1	151799073	151799074	cg21784096
chr1	151805241	151805242	cg03005293
chr1	152132853	152132854	cg05765254
chr1	153517384	153517385	cg23048494
chr1	153588927	153588928	cg13098855
chr1	154164994	154164995	cg16586406
chr1	154243781	154243782	cg00718681
chr1	154402922	154402923	cg17427986
chr1	154415062	154415063	cg20688791
chr1	154968781	154968782	cg23998749
chr1	154980743	154980744	cg17329534
chr1	155152367	155152368	cg01412907
chr1	155177237	155177238	cg01428953
chr1	155291345	155291346	cg26876647
chr1	156074135	156074136	cg12593793
chr1	156098772	156098773	cg26667550
chr1	156187819	156187820	cg11084266
chr1	156309258	156309259	cg05532239
chr1	156408887	156408888	cg08548089
chr1	156551787	156551788	cg09319828
chr1	156551873	156551874	cg01010328
chr1	157523253	157523254	cg03329572
chr1	157672074	157672075	cg24881910
chr1	157737828	157737829	cg12282588
chr1	157811790	157811791	cg11139878
chr1	158984321	158984322	cg07196514
chr1	159772162	159772163	cg25698205
chr1	159772194	159772195	cg00936728
chr1	159795589	159795590	cg10179949
chr1	159868242	159868243	cg04258124
chr1	160050381	160050382	cg27315635
chr1	160368823	160368824	cg12662929
chr1	160371455	160371456	cg24482544
chr1	160393253	160393254	cg21213571
chr1	160546243	160546244	cg21454485
chr1	160550488	160550489	cg02945019
chr1	160696468	160696469	cg09248276
chr1	161008127	161008128	cg11578532
chr1	161011634	161011635	cg18646186
chr1	161091980	161091981	cg15516558
chr1	161179735	161179736	cg05043311
chr1	161184305	161184306	cg20609803
chr1	161332601	161332602	cg08161491
chr1	161476548	161476549	cg12643083
chr1	161602002	161602003	cg26561570
chr1	161693987	161693988	cg18889147
chr1	163136667	163136668	cg04353106
chr1	165174748	165174749	cg03428399
chr1	166823514	166823515	cg23694811
chr1	167602860	167602861	cg01809639
chr1	169081894	169081895	cg26009832
chr1	169556022	169556023	cg16054275
chr1	171226702	171226703	cg11192688
chr1	171226993	171226994	cg16034517
chr1	171283893	171283894	cg02694395
chr1	172351357	172351358	cg25722073
chr1	172628065	172628066	cg06983746
chr1	173443209	173443210	cg10881451
chr1	174769548	174769549	cg02958263
chr1	174844490	174844491	cg07285983
chr1	175162550	175162551	cg17845761
chr1	175162553	175162554	cg00958927
chr1	175163045	175163046	cg07916615
chr1	175533566	175533567	cg04923875
chr1	178514897	178514898	cg07396407
chr1	178693595	178693596	cg25384333
chr1	178693891	178693892	cg06788278
chr1	178693897	178693898	cg10559803
chr1	179945973	179945974	cg18278694
chr1	180494132	180494133	cg05334419
chr1	181087920	181087921	cg16273734
chr1	181449699	181449700	cg08943293
chr1	183957982	183957983	cg10312498
chr1	184504284	184504285	cg24162801
chr1	192542576	192542577	cg24886076
chr1	198131619	198131620	cg11521274
chr1	198136518	198136519	cg09372617
chr1	198204074	198204075	cg12750917
chr1	198828157	198828158	cg25349643
chr1	198859579	198859580	cg10096122
chr1	202130344	202130345	cg01437204
chr1	202130692	202130693	cg25754958
chr1	202130728	202130729	cg12436568
chr1	202172912	202172913	cg06825163
chr1	202584465	202584466	cg11071448
chr1	203244158	203244159	cg16311306
chr1	203246482	203246483	cg12067421
chr1	203320190	203320191	cg04704856
chr1	203320223	203320224	cg03764585
chr1	203320386	203320387	cg26987645
chr1	203320396	203320397	cg16289210
chr1	203372112	203372113	cg20464155
chr1	203449947	203449948	cg25143508
chr1	203490804	203490805	cg00577847
chr1	203561580	203561581	cg13235761
chr1	203578680	203578681	cg14600368
chr1	203670963	203670964	cg13115222
chr1	203733042	203733043	cg25625457
chr1	203787773	203787774	cg12736206
chr1	204373163	204373164	cg19692604
chr1	204466432	204466433	cg10950251
chr1	205173544	205173545	cg00889227
chr1	205242518	205242519	cg26891661
chr1	205271231	205271232	cg15512534
chr1	205313913	205313914	cg23638226
chr1	205326059	205326060	cg21996351
chr1	205618102	205618103	cg23228450
chr1	206300911	206300912	cg24700388
chr1	206856073	206856074	cg15015980
chr1	206857579	206857580	cg08055786
chr1	206943566	206943567	cg15096505
chr1	207070539	207070540	cg23909633
chr1	207081344	207081345	cg13981287
chr1	207082479	207082480	cg21607172
chr1	207083336	207083337	cg05721773
chr1	207143870	207143871	cg19204946
chr1	207262706	207262707	cg26407558
chr1	208137626	208137627	cg12277870
chr1	209877614	209877615	cg13781869
chr1	209917237	209917238	cg08865695
chr1	210013268	210013269	cg24661168
chr1	210612391	210612392	cg16166061
chr1	211430780	211430781	cg06123700
chr1	211498962	211498963	cg27433482
chr1	212587188	212587189	cg08270613
chr1	212604918	212604919	cg10487521
chr1	212769641	212769642	cg10985914
chr1	213080934	213080935	cg25880211
chr1	214510205	214510206	cg11957699
chr1	215147891	215147892	cg27589988
chr1	216269240	216269241	cg13376246
chr1	218472324	218472325	cg04210779
chr1	219558325	219558326	cg06516956
chr1	220917572	220917573	cg14777702
chr1	221818304	221818305	cg02919721
chr1	222759637	222759638	cg05595429
chr1	223897463	223897464	cg13574099
chr1	224896204	224896205	cg11526665
chr1	226012507	226012508	cg03337430
chr1	226068334	226068335	cg20240791
chr1	226270724	226270725	cg01205584
chr1	226296868	226296869	cg10483871
chr1	226296871	226296872	cg00672802
chr1	226308547	226308548	cg05704832
chr1	226308960	226308961	cg15260921
chr1	226833134	226833135	cg23038277
chr1	226878419	226878420	cg25287071
chr1	226885709	226885710	cg17933936
chr1	226905595	226905596	cg04213163
chr1	226911669	226911670	cg16265553
chr1	226918736	226918737	cg23676767
chr1	226922948	226922949	cg03199014
chr1	226927988	226927989	cg19030737
chr1	227003060	227003061	cg03547355
chr1	227015418	227015419	cg08654091
chr1	227015456	227015457	cg16985288
chr1	227954102	227954103	cg22356061
chr1	228275828	228275829	cg18882687
chr1	228278432	228278433	cg06625004
chr1	228661675	228661676	cg09791366
chr1	229294380	229294381	cg25349990
chr1	229460525	229460526	cg12133078
chr1	229480001	229480002	cg16672421
chr1	229480105	229480106	cg04724659
chr1	230201582	230201583	cg08141553
chr1	230204526	230204527	cg00923744
chr1	230249292	230249293	cg17220749
chr1	230260837	230260838	cg23230158
chr1	230279135	230279136	cg20703242
chr1	230284198	230284199	cg05784532
chr1	230367682	230367683	cg06801857
chr1	230883300	230883301	cg03704061
chr1	230883552	230883553	cg06585893
chr1	231553510	231553511	cg21875980
chr1	231561414	231561415	cg16855929
chr1	231747906	231747907	cg08458637
chr1	233426334	233426335	cg17894435
chr1	234623575	234623576	cg20848218
chr1	234793300	234793301	cg13777730
chr1	234905772	234905773	cg00851028
chr1	235107837	235107838	cg22628240
chr1	235423736	235423737	cg24710309
chr1	235468148	235468149	cg02985240
chr1	235587038	235587039	cg00773060
chr1	236559646	236559647	cg04311403
chr1	241804421	241804422	cg08162224
chr1	241804939	241804940	cg26687670
chr1	242002464	242002465	cg24361198
chr1	243641454	243641455	cg17216385
chr1	243904118	243904119	cg15962538
chr1	244214593	244214594	cg01105418
chr1	244214679	244214680	cg23829949
chr1	244216231	244216232	cg22812005
chr1	244480459	244480460	cg12039595
chr1	245836835	245836836	cg03327643
chr1	245855541	245855542	cg16362305
chr1	247496922	247496923	cg22036872
chr1	247578953	247578954	cg21806273
chr1	247581417	247581418	cg21991396
chr1	247616686	247616687	cg14830002
chr1	248903300	248903301	cg04024799
chr1	249137995	249137996	cg12657014
chr2	3200012	3200013	cg17494897
chr2	7016509	7016510	cg23213327
chr2	7029602	7029603	cg00186143
chr2	7569878	7569879	cg05187797
chr2	7910535	7910536	cg04653800
chr2	8634827	8634828	cg08212913
chr2	9705768	9705769	cg20899781
chr2	9788946	9788947	cg22406334
chr2	10184650	10184651	cg18825594
chr2	10470465	10470466	cg04618171
chr2	10470961	10470962	cg23728189
chr2	10487314	10487315	cg10283844
chr2	10517323	10517324	cg18913843
chr2	10517352	10517353	cg00141688
chr2	10517361	10517362	cg22614203
chr2	10720198	10720199	cg21626540
chr2	11968394	11968395	cg24826252
chr2	17699243	17699244	cg07709606
chr2	17997660	17997661	cg11046593
chr2	20817916	20817917	cg02458141
chr2	20868568	20868569	cg07789367
chr2	20876220	20876221	cg00011239
chr2	20996747	20996748	cg20324777
chr2	23751324	23751325	cg00450990
chr2	23755343	23755344	cg01837846
chr2	25498444	25498445	cg20669908
chr2	25524877	25524878	cg00050692
chr2	25563141	25563142	cg05896193
chr2	25600451	25600452	cg02068690
chr2	25704759	25704760	cg05847790
chr2	25744763	25744764	cg26870999
chr2	30450574	30450575	cg13401212
chr2	30495331	30495332	cg14993140
chr2	30496325	30496326	cg21335012
chr2	30516374	30516375	cg16783186
chr2	30557562	30557563	cg07066814
chr2	30568530	30568531	cg24721179
chr2	30687453	30687454	cg23457506
chr2	31439687	31439688	cg15941014
chr2	32678846	32678847	cg11971852
chr2	37381088	37381089	cg24523650
chr2	37553621	37553622	cg19190900
chr2	38297759	38297760	cg11656478
chr2	38358147	38358148	cg11130441
chr2	38358225	38358226	cg27141474
chr2	42410249	42410250	cg02593043
chr2	42725387	42725388	cg12447236
chr2	42991343	42991344	cg13820899
chr2	43027940	43027941	cg10588617
chr2	43364053	43364054	cg09489567
chr2	43397515	43397516	cg00259518
chr2	43398171	43398172	cg01243072
chr2	43405947	43405948	cg09308580
chr2	43540749	43540750	cg14807446
chr2	44843165	44843166	cg10979368
chr2	44996068	44996069	cg05037556
chr2	45880618	45880619	cg08203192
chr2	46004187	46004188	cg24788291
chr2	46163986	46163987	cg00793946
chr2	46930327	46930328	cg23900606
chr2	47290974	47290975	cg17647823
chr2	47298563	47298564	cg22360765
chr2	48545621	48545622	cg18064411
chr2	54751507	54751508	cg24544082
chr2	54783773	54783774	cg01286930
chr2	54789491	54789492	cg23486701
chr2	54797285	54797286	cg03017850
chr2	54857270	54857271	cg10929758
chr2	54861563	54861564	cg08556541
chr2	55200201	55200202	cg02986924
chr2	55512437	55512438	cg21384729
chr2	55636555	55636556	cg13359689
chr2	55642894	55642895	cg01953317
chr2	60102800	60102801	cg23598480
chr2	60229772	60229773	cg26040101
chr2	60687392	60687393	cg02334333
chr2	60722802	60722803	cg09670127
chr2	60735530	60735531	cg03606511
chr2	60737387	60737388	cg26149739
chr2	60755359	60755360	cg16951074
chr2	60761027	60761028	cg01616628
chr2	60766554	60766555	cg03981213
chr2	61645604	61645605	cg01723929
chr2	62520912	62520913	cg01406456
chr2	64291800	64291801	cg26099045
chr2	64320678	64320679	cg13101088
chr2	64330510	64330511	cg12974773
chr2	64488961	64488962	cg15132282
chr2	64754308	64754309	cg01663407
chr2	64868515	64868516	cg17206596
chr2	64877006	64877007	cg00063909
chr2	65282029	65282030	cg01447702
chr2	65352897	65352898	cg09154256
chr2	68483298	68483299	cg08898515
chr2	68646210	68646211	cg23809597
chr2	68663346	68663347	cg07128759
chr2	69970294	69970295	cg12518775
chr2	70366299	70366300	cg01613454
chr2	70915210	70915211	cg18067420
chr2	70960959	70960960	cg06915226
chr2	71212157	71212158	cg04076766
chr2	73201477	73201478	cg24803346
chr2	74603226	74603227	cg10785537
chr2	74607536	74607537	cg14601444
chr2	74645769	74645770	cg09569569
chr2	74647813	74647814	cg21655923
chr2	74729502	74729503	cg06768010
chr2	77235218	77235219	cg08963013
chr2	85034766	85034767	cg04361556
chr2	85060011	85060012	cg05242065
chr2	85622094	85622095	cg27090078
chr2	85637834	85637835	cg07215695
chr2	85638053	85638054	cg10664272
chr2	85640001	85640002	cg03718845
chr2	85764282	85764283	cg02196422
chr2	85895048	85895049	cg03380645
chr2	85895360	85895361	cg07313956
chr2	85933069	85933070	cg19805943
chr2	86215764	86215765	cg05021291
chr2	86225602	86225603	cg14017402
chr2	87566763	87566764	cg26324057
chr2	88313351	88313352	cg08952844
chr2	88352949	88352950	cg12691004
chr2	88390376	88390377	cg18115724
chr2	96930546	96930547	cg13672342
chr2	97746622	97746623	cg19708848
chr2	98329691	98329692	cg08859278
chr2	98329811	98329812	cg09006159
chr2	98329830	98329831	cg15933451
chr2	98552472	98552473	cg04223924
chr2	99124870	99124871	cg18455616
chr2	100498600	100498601	cg21959618
chr2	100863359	100863360	cg04611493
chr2	100863380	100863381	cg19364276
chr2	100863404	100863405	cg04369903
chr2	101978981	101978982	cg16529548
chr2	102359027	102359028	cg01611777
chr2	102425416	102425417	cg21698385
chr2	102608155	102608156	cg14325025
chr2	102644247	102644248	cg21674927
chr2	103039542	103039543	cg13897122
chr2	103090077	103090078	cg02567476
chr2	103352296	103352297	cg13607230
chr2	105484823	105484824	cg27560561
chr2	105759884	105759885	cg00612633
chr2	105851295	105851296	cg08323766
chr2	105877824	105877825	cg23371476
chr2	105911437	105911438	cg27273675
chr2	106360709	106360710	cg14131038
chr2	106512578	106512579	cg21661768
chr2	106713059	106713060	cg20995188
chr2	106885926	106885927	cg05468156
chr2	107192564	107192565	cg24751773
chr2	109190922	109190923	cg08055994
chr2	109257429	109257430	cg05310309
chr2	111979319	111979320	cg02116283
chr2	111979398	111979399	cg13551117
chr2	113544232	113544233	cg23407561
chr2	113593785	113593786	cg15836722
chr2	113914442	113914443	cg06961278
chr2	120107745	120107746	cg23562675
chr2	120979401	120979402	cg01109047
chr2	121020189	121020190	cg06876354
chr2	122402890	122402891	cg22346073
chr2	134882048	134882049	cg23640664
chr2	135017168	135017169	cg23806727
chr2	135018453	135018454	cg11878712
chr2	135050894	135050895	cg14356440
chr2	135125439	135125440	cg22763593
chr2	136873409	136873410	cg07784959
chr2	139272578	139272579	cg10033694
chr2	145090814	145090815	cg07780074
chr2	145779560	145779561	cg12683813
chr2	146359434	146359435	cg24536827
chr2	149481321	149481322	cg02072515
chr2	152117363	152117364	cg05960677
chr2	152906698	152906699	cg05105477
chr2	153347526	153347527	cg26207245
chr2	153413442	153413443	cg12505929
chr2	153419601	153419602	cg11173609
chr2	157291462	157291463	cg03230175
chr2	157395835	157395836	cg23077884
chr2	158184535	158184536	cg21563471
chr2	159327413	159327414	cg24519780
chr2	159386608	159386609	cg17648451
chr2	161228737	161228738	cg01256139
chr2	161826714	161826715	cg24964215
chr2	162047158	162047159	cg27447753
chr2	162209962	162209963	cg08135437
chr2	166634454	166634455	cg15343463
chr2	166649614	166649615	cg02345886
chr2	169025892	169025893	cg06754557
chr2	169311665	169311666	cg00185988
chr2	172014013	172014014	cg01970904
chr2	172014861	172014862	cg24772525
chr2	172015098	172015099	cg10033675
chr2	174058660	174058661	cg02904488
chr2	174123660	174123661	cg13297097
chr2	174989267	174989268	cg17452006
chr2	175355057	175355058	cg10907868
chr2	179568746	179568747	cg24739899
chr2	179916184	179916185	cg25889918
chr2	181388538	181388539	cg09613192
chr2	189315917	189315918	cg04322162
chr2	190628945	190628946	cg22332666
chr2	190701251	190701252	cg20546098
chr2	190984844	190984845	cg25301173
chr2	191276183	191276184	cg04144521
chr2	191395606	191395607	cg18008221
chr2	191876673	191876674	cg00676801
chr2	192554623	192554624	cg25981329
chr2	198001840	198001841	cg19592231
chr2	201182777	201182778	cg14361895
chr2	201332878	201332879	cg24151841
chr2	201568315	201568316	cg09396865
chr2	201675739	201675740	cg23892690
chr2	201675829	201675830	cg10637955
chr2	202023415	202023416	cg08267148
chr2	202506468	202506469	cg00656820
chr2	204732687	204732688	cg05074138
chr2	204734181	204734182	cg26091609
chr2	204773790	204773791	cg18914852
chr2	206946028	206946029	cg06470936
chr2	208494443	208494444	cg24758280
chr2	208629716	208629717	cg01383128
chr2	208631081	208631082	cg19744498
chr2	208631259	208631260	cg19957162
chr2	208678058	208678059	cg12008501
chr2	213777611	213777612	cg18303608
chr2	216947149	216947150	cg13500113
chr2	218487226	218487227	cg08401872
chr2	218734017	218734018	cg07492051
chr2	219235515	219235516	cg19701828
chr2	219747459	219747460	cg03630015
chr2	219751342	219751343	cg12001120
chr2	219756890	219756891	cg04067066
chr2	220035927	220035928	cg00552892
chr2	220036660	220036661	cg26320219
chr2	220040571	220040572	cg04955914
chr2	220072753	220072754	cg17109049
chr2	221795858	221795859	cg23689579
chr2	222053559	222053560	cg25146261
chr2	222064243	222064244	cg01415058
chr2	222333289	222333290	cg13364311
chr2	222355484	222355485	cg00335735
chr2	223290515	223290516	cg16171484
chr2	223291007	223291008	cg14280181
chr2	223771010	223771011	cg25947773
chr2	223778280	223778281	cg03040554
chr2	224663259	224663260	cg06751322
chr2	224703232	224703233	cg07813214
chr2	224751989	224751990	cg23363263
chr2	224773702	224773703	cg17778556
chr2	224780409	224780410	cg15457217
chr2	224824500	224824501	cg11268834
chr2	225410509	225410510	cg25502818
chr2	225774214	225774215	cg17075808
chr2	225775142	225775143	cg15930703
chr2	227655319	227655320	cg00305996
chr2	227773531	227773532	cg16852955
chr2	227834762	227834763	cg10439859
chr2	227850069	227850070	cg09157320
chr2	231190414	231190415	cg05217331
chr2	231740398	231740399	cg14396306
chr2	231743193	231743194	cg17674726
chr2	231770489	231770490	cg05940122
chr2	233561679	233561680	cg14046043
chr2	233741790	233741791	cg14345131
chr2	233765616	233765617	cg10259518
chr2	234620463	234620464	cg15299997
chr2	235401950	235401951	cg24441922
chr2	235403141	235403142	cg05204104
chr2	235403218	235403219	cg15016771
chr2	235406291	235406292	cg05308656
chr2	238362492	238362493	cg19839281
chr2	238609807	238609808	cg19497511
chr2	238805257	238805258	cg10846682
chr2	238877903	238877904	cg24302344
chr2	239195537	239195538	cg23072629
chr2	240172612	240172613	cg04216051
chr2	240172645	240172646	cg20415945
chr2	241076208	241076209	cg07628769
chr2	241936844	241936845	cg16937168
chr2	241976244	241976245	cg10717312
chr2	242034995	242034996	cg01796333
chr2	242306625	242306626	cg16844818
chr2	242308655	242308656	cg14684937
chr2	242787716	242787717	cg07728865
chr2	242793078	242793079	cg10057601
chr3	3081722	3081723	cg04427437
chr3	8560168	8560169	cg26083045
chr3	8561593	8561594	cg16784366
chr3	8564151	8564152	cg06266100
chr3	8577752	8577753	cg23180235
chr3	8615444	8615445	cg03557445
chr3	9291739	9291740	cg26184741
chr3	9859360	9859361	cg03375833
chr3	9956506	9956507	cg06619959
chr3	10137658	10137659	cg19476342
chr3	10146330	10146331	cg13053408
chr3	10192855	10192856	cg16373217
chr3	10284280	10284281	cg18527651
chr3	11178064	11178065	cg26864526
chr3	12701776	12701777	cg09856107
chr3	13045896	13045897	cg18644782
chr3	13082887	13082888	cg08096381
chr3	13462465	13462466	cg24642820
chr3	14494726	14494727	cg13496041
chr3	15366862	15366863	cg18444702
chr3	15382723	15382724	cg01788682
chr3	15383022	15383023	cg05046996
chr3	15384005	15384006	cg21283680
chr3	15397117	15397118	cg27375330
chr3	16343197	16343198	cg16456087
chr3	16738417	16738418	cg24264042
chr3	16843952	16843953	cg14521077
chr3	16852000	16852001	cg21497139
chr3	17069926	17069927	cg15605530
chr3	18772063	18772064	cg21454600
chr3	19549017	19549018	cg02863493
chr3	19576826	19576827	cg15149374
chr3	23478304	23478305	cg18560178
chr3	23653462	23653463	cg23340218
chr3	23770435	23770436	cg21772953
chr3	23846810	23846811	cg09560953
chr3	23849114	23849115	cg19719475
chr3	23853015	23853016	cg03668982
chr3	23861312	23861313	cg21610839
chr3	23867300	23867301	cg18805870
chr3	27498161	27498162	cg00907274
chr3	27684452	27684453	cg05499736
chr3	30667873	30667874	cg07285675
chr3	30691493	30691494	cg24719910
chr3	31935279	31935280	cg26337497
chr3	32367045	32367046	cg12823512
chr3	37291314	37291315	cg12435059
chr3	38040073	38040074	cg05620558
chr3	38065265	38065266	cg03084350
chr3	38080203	38080204	cg15681239
chr3	38209834	38209835	cg07293188
chr3	39054994	39054995	cg25123427
chr3	39095348	39095349	cg27140914
chr3	39193251	39193252	cg00501876
chr3	42002230	42002231	cg02108620
chr3	42073868	42073869	cg25651608
chr3	42093455	42093456	cg25209153
chr3	42094749	42094750	cg20372886
chr3	42103367	42103368	cg19230867
chr3	42121737	42121738	cg19704102
chr3	42131702	42131703	cg07886398
chr3	42132870	42132871	cg01486558
chr3	42132991	42132992	cg09654300
chr3	42201898	42201899	cg24877842
chr3	43332555	43332556	cg10288995
chr3	45053351	45053352	cg09626867
chr3	45595231	45595232	cg26135172
chr3	45601455	45601456	cg15765353
chr3	45641120	45641121	cg08062273
chr3	45646427	45646428	cg23825522
chr3	45674281	45674282	cg27588384
chr3	45708680	45708681	cg06808089
chr3	45984838	45984839	cg08450017
chr3	45984942	45984943	cg25226014
chr3	45989744	45989745	cg26466027
chr3	46283902	46283903	cg14312439
chr3	46394550	46394551	cg07743747
chr3	46394845	46394846	cg06280059
chr3	46395191	46395192	cg03928384
chr3	46586857	46586858	cg04522866
chr3	48232722	48232723	cg07088513
chr3	48310544	48310545	cg01458495
chr3	48310616	48310617	cg11307417
chr3	48310897	48310898	cg05070273
chr3	48507165	48507166	cg14208102
chr3	49384054	49384055	cg05383531
chr3	49394622	49394623	cg18642234
chr3	49569379	49569380	cg21553656
chr3	50279038	50279039	cg17641710
chr3	50337305	50337306	cg20912205
chr3	50355416	50355417	cg06721473
chr3	50360097	50360098	cg00840516
chr3	50360690	50360691	cg27091787
chr3	52087583	52087584	cg05504759
chr3	52231691	52231692	cg11012543
chr3	52233019	52233020	cg15698299
chr3	52255721	52255722	cg00774149
chr3	52274561	52274562	cg07757252
chr3	52302252	52302253	cg25236791
chr3	52334181	52334182	cg22626659
chr3	52348951	52348952	cg15439202
chr3	52487733	52487734	cg26738080
chr3	52926322	52926323	cg02331649
chr3	53051694	53051695	cg26850469
chr3	53078218	53078219	cg04503182
chr3	53764604	53764605	cg03562531
chr3	53839251	53839252	cg19128261
chr3	53878642	53878643	cg04071104
chr3	56809796	56809797	cg26319282
chr3	56810151	56810152	cg12325605
chr3	56810320	56810321	cg15012214
chr3	56810749	56810750	cg14633892
chr3	56833426	56833427	cg18482892
chr3	57134628	57134629	cg00770158
chr3	57263543	57263544	cg05963604
chr3	57999988	57999989	cg24204017
chr3	58158888	58158889	cg19600372
chr3	58200326	58200327	cg10235741
chr3	59352714	59352715	cg24852972
chr3	59393503	59393504	cg19411557
chr3	61889812	61889813	cg27179041
chr3	63922542	63922543	cg07139503
chr3	63929152	63929153	cg22679474
chr3	63978545	63978546	cg18405880
chr3	64636717	64636718	cg16526133
chr3	66306234	66306235	cg23247879
chr3	67060217	67060218	cg26376025
chr3	69928232	69928233	cg04535746
chr3	70231495	70231496	cg24317217
chr3	71050832	71050833	cg16697896
chr3	71056608	71056609	cg15472885
chr3	71099193	71099194	cg21423741
chr3	71103443	71103444	cg08173709
chr3	71106252	71106253	cg00052246
chr3	71111489	71111490	cg25481160
chr3	71119415	71119416	cg19402876
chr3	71127516	71127517	cg23830205
chr3	71128840	71128841	cg24864984
chr3	71201264	71201265	cg13726313
chr3	71205277	71205278	cg22798400
chr3	71217277	71217278	cg22828884
chr3	71274624	71274625	cg15871371
chr3	71293767	71293768	cg07278181
chr3	71294341	71294342	cg05384123
chr3	71301786	71301787	cg05098381
chr3	71481486	71481487	cg02336104
chr3	72433837	72433838	cg10805254
chr3	72440793	72440794	cg26108120
chr3	73150125	73150126	cg10639411
chr3	93789237	93789238	cg05431656
chr3	99586990	99586991	cg13612275
chr3	99664011	99664012	cg17241937
chr3	99721850	99721851	cg24156261
chr3	99790878	99790879	cg19533955
chr3	99979355	99979356	cg04730047
chr3	100053096	100053097	cg13016775
chr3	100322493	100322494	cg13709487
chr3	100322629	100322630	cg26645827
chr3	107805635	107805636	cg09227934
chr3	107823424	107823425	cg17892917
chr3	108020451	108020452	cg02124498
chr3	108041508	108041509	cg24769830
chr3	108180898	108180899	cg21480966
chr3	112012867	112012868	cg01411366
chr3	112021179	112021180	cg00813264
chr3	112054506	112054507	cg26652155
chr3	112067412	112067413	cg25086874
chr3	112143970	112143971	cg13537646
chr3	112360952	112360953	cg21307628
chr3	112695305	112695306	cg02155111
chr3	112932345	112932346	cg24572745
chr3	113213220	113213221	cg10572188
chr3	113249814	113249815	cg06273125
chr3	114012316	114012317	cg22577252
chr3	114018592	114018593	cg09246203
chr3	114037617	114037618	cg23637607
chr3	114419469	114419470	cg24146776
chr3	114807036	114807037	cg17875356
chr3	119011925	119011926	cg09081994
chr3	119499190	119499191	cg02863947
chr3	121150715	121150716	cg12200866
chr3	121312164	121312165	cg07378309
chr3	121380533	121380534	cg15458222
chr3	121972621	121972622	cg09447811
chr3	122128730	122128731	cg18797132
chr3	122286677	122286678	cg02519879
chr3	122334330	122334331	cg19889855
chr3	122509111	122509112	cg09359351
chr3	124303389	124303390	cg20925263
chr3	124303404	124303405	cg04516112
chr3	124304960	124304961	cg04915618
chr3	125077434	125077435	cg01289769
chr3	126679199	126679200	cg11629955
chr3	127393517	127393518	cg03596635
chr3	127535191	127535192	cg14476212
chr3	127935096	127935097	cg14972564
chr3	128746334	128746335	cg14511273
chr3	128838350	128838351	cg05859076
chr3	128845626	128845627	cg07730360
chr3	128994810	128994811	cg19497709
chr3	128998952	128998953	cg08166362
chr3	129148047	129148048	cg10474404
chr3	129148362	129148363	cg03221715
chr3	129323778	129323779	cg02544002
chr3	129369724	129369725	cg00986598
chr3	130469275	130469276	cg17586154
chr3	130568122	130568123	cg07892374
chr3	132139298	132139299	cg03396594
chr3	132176123	132176124	cg13011713
chr3	133282378	133282379	cg22932385
chr3	133956516	133956517	cg16943019
chr3	136649333	136649334	cg00382999
chr3	138552648	138552649	cg00738869
chr3	141456305	141456306	cg11626153
chr3	142844036	142844037	cg15171155
chr3	142888303	142888304	cg26442397
chr3	143148893	143148894	cg18151422
chr3	143255785	143255786	cg02501410
chr3	146213648	146213649	cg03075662
chr3	149167242	149167243	cg00214395
chr3	149212391	149212392	cg19422253
chr3	150996563	150996564	cg09571369
chr3	150997160	150997161	cg21793358
chr3	151985869	151985870	cg12360736
chr3	152046751	152046752	cg02061820
chr3	152092595	152092596	cg08535978
chr3	155594778	155594779	cg14694205
chr3	156394398	156394399	cg07574216
chr3	156395056	156395057	cg09379146
chr3	156423325	156423326	cg13065203
chr3	156784781	156784782	cg15697575
chr3	156793711	156793712	cg16699540
chr3	156806144	156806145	cg11979011
chr3	156809115	156809116	cg02551745
chr3	156827696	156827697	cg01535205
chr3	156966620	156966621	cg27558387
chr3	160546500	160546501	cg04747996
chr3	160586959	160586960	cg09007331
chr3	160587737	160587738	cg25203361
chr3	160611917	160611918	cg15171488
chr3	167454339	167454340	cg18123677
chr3	169629136	169629137	cg05721199
chr3	170910597	170910598	cg14924866
chr3	170924582	170924583	cg11095839
chr3	171146337	171146338	cg02499139
chr3	171844005	171844006	cg00589541
chr3	171858472	171858473	cg19980260
chr3	176773597	176773598	cg09226275
chr3	176868896	176868897	cg03930153
chr3	177002388	177002389	cg03889263
chr3	177039618	177039619	cg11270278
chr3	177066294	177066295	cg00554341
chr3	177239931	177239932	cg09247235
chr3	177370839	177370840	cg20187173
chr3	177514999	177515000	cg22694983
chr3	179061771	179061772	cg12250561
chr3	179067057	179067058	cg08058131
chr3	179110334	179110335	cg17582444
chr3	180629523	180629524	cg01816191
chr3	181568620	181568621	cg27024196
chr3	182506874	182506875	cg18548400
chr3	183236384	183236385	cg18772205
chr3	183702886	183702887	cg11320499
chr3	184054901	184054902	cg00205703
chr3	186083922	186083923	cg18800785
chr3	186651116	186651117	cg11386711
chr3	187452863	187452864	cg21739584
chr3	187467427	187467428	cg23664385
chr3	187664092	187664093	cg01388693
chr3	187770324	187770325	cg12626957
chr3	187870713	187870714	cg00119073
chr3	187870929	187870930	cg14091103
chr3	187871024	187871025	cg19599666
chr3	187871034	187871035	cg18127680
chr3	187872975	187872976	cg21427213
chr3	187930704	187930705	cg06547766
chr3	187960622	187960623	cg02579706
chr3	188021823	188021824	cg23181899
chr3	188291633	188291634	cg04387984
chr3	188664747	188664748	cg04252044
chr3	188664887	188664888	cg03176993
chr3	191046547	191046548	cg19066520
chr3	191100959	191100960	cg07393854
chr3	191715823	191715824	cg06204618
chr3	193495351	193495352	cg06583921
chr3	193545238	193545239	cg20186588
chr3	193803934	193803935	cg24939710
chr3	193815787	193815788	cg26345916
chr3	194646995	194646996	cg18762125
chr3	194754642	194754643	cg20074526
chr3	194797099	194797100	cg06704969
chr3	194797138	194797139	cg25921813
chr3	194866144	194866145	cg02041946
chr3	194866280	194866281	cg07463963
chr3	194903259	194903260	cg03916038
chr3	194924602	194924603	cg15722952
chr3	194979832	194979833	cg26062560
chr3	195310883	195310884	cg05624196
chr3	195310887	195310888	cg23720929
chr3	195600311	195600312	cg20092936
chr3	195600608	195600609	cg08767936
chr3	195678176	195678177	cg03732638
chr3	195682326	195682327	cg23245007
chr3	195714100	195714101	cg20120631
chr3	195863402	195863403	cg10699852
chr3	195869691	195869692	cg15932961
chr3	196749317	196749318	cg02470858
chr3	197350982	197350983	cg25351687
chr3	197387652	197387653	cg27537046
chr3	197401399	197401400	cg15435900
chr3	197401451	197401452	cg10579986
chr3	197401572	197401573	cg06336230
chr3	197401931	197401932	cg12023911
chr3	197459812	197459813	cg07255038
chr4	979183	979184	cg09359391
chr4	979331	979332	cg24226891
chr4	1148524	1148525	cg20084184
chr4	1148569	1148570	cg16118592
chr4	1160842	1160843	cg17456304
chr4	1201881	1201882	cg23045716
chr4	1202780	1202781	cg14505741
chr4	1828603	1828604	cg09371344
chr4	1828697	1828698	cg03008204
chr4	1855934	1855935	cg04814467
chr4	2475103	2475104	cg07799157
chr4	2572546	2572547	cg12833118
chr4	2763026	2763027	cg25585279
chr4	2792582	2792583	cg08320703
chr4	2797201	2797202	cg17749374
chr4	2802612	2802613	cg24492202
chr4	2813458	2813459	cg03443467
chr4	2844730	2844731	cg15457390
chr4	2932447	2932448	cg04498801
chr4	3418911	3418912	cg04203824
chr4	4335184	4335185	cg08179817
chr4	4587217	4587218	cg07652189
chr4	6611128	6611129	cg25892537
chr4	6929045	6929046	cg26562462
chr4	6940915	6940916	cg06496803
chr4	6964527	6964528	cg10681992
chr4	6992752	6992753	cg10117400
chr4	7052788	7052789	cg24709285
chr4	8386188	8386189	cg08206079
chr4	8386198	8386199	cg18999185
chr4	8412369	8412370	cg25963412
chr4	11368007	11368008	cg17748061
chr4	11369349	11369350	cg04203702
chr4	11408659	11408660	cg21300019
chr4	11427700	11427701	cg14047130
chr4	11652441	11652442	cg15634747
chr4	11652483	11652484	cg14006800
chr4	11652505	11652506	cg23971987
chr4	14891007	14891008	cg07230621
chr4	16261642	16261643	cg19604703
chr4	24583375	24583376	cg12857541
chr4	25913666	25913667	cg06129544
chr4	26095438	26095439	cg16847428
chr4	26152723	26152724	cg03002688
chr4	26332763	26332764	cg26924822
chr4	26414901	26414902	cg22992279
chr4	26832099	26832100	cg04873627
chr4	26856624	26856625	cg17470198
chr4	37604497	37604498	cg19029127
chr4	37891376	37891377	cg04710179
chr4	38867304	38867305	cg16030869
chr4	38869779	38869780	cg20484352
chr4	38980960	38980961	cg14209186
chr4	39364570	39364571	cg17550495
chr4	40623291	40623292	cg09141635
chr4	40628704	40628705	cg10459087
chr4	40632788	40632789	cg10019467
chr4	40633269	40633270	cg21151541
chr4	40675171	40675172	cg09126279
chr4	41262458	41262459	cg09270434
chr4	47423779	47423780	cg19935756
chr4	47840095	47840096	cg02553486
chr4	48501509	48501510	cg07193667
chr4	48777471	48777472	cg19212779
chr4	53523482	53523483	cg10098221
chr4	56411138	56411139	cg04264638
chr4	71506651	71506652	cg05147262
chr4	71511557	71511558	cg01088658
chr4	76640579	76640580	cg08528970
chr4	76772075	76772076	cg19499591
chr4	77131705	77131706	cg13870520
chr4	78098654	78098655	cg07196992
chr4	80991289	80991290	cg27529018
chr4	81407975	81407976	cg15870832
chr4	86673958	86673959	cg17425014
chr4	86874205	86874206	cg25310097
chr4	87849250	87849251	cg02262553
chr4	87852752	87852753	cg11634531
chr4	87886892	87886893	cg14209344
chr4	88008667	88008668	cg21988461
chr4	90172038	90172039	cg10497345
chr4	95429383	95429384	cg07236912
chr4	99186446	99186447	cg18936471
chr4	99402843	99402844	cg22404125
chr4	99450728	99450729	cg02015219
chr4	99583945	99583946	cg02304751
chr4	100996832	100996833	cg01354411
chr4	101110248	101110249	cg00360769
chr4	101904283	101904284	cg01949353
chr4	102097226	102097227	cg09444818
chr4	102227740	102227741	cg05571448
chr4	103686232	103686233	cg04605316
chr4	103998497	103998498	cg14459011
chr4	105513274	105513275	cg08824227
chr4	108637177	108637178	cg09720012
chr4	109030040	109030041	cg19296305
chr4	109087312	109087313	cg24023289
chr4	109087419	109087420	cg08460812
chr4	113329985	113329986	cg02266725
chr4	114367529	114367530	cg10154973
chr4	114375605	114375606	cg23670529
chr4	114561619	114561620	cg05257260
chr4	114621848	114621849	cg06633243
chr4	117520432	117520433	cg15256972
chr4	122137696	122137697	cg05559643
chr4	122184241	122184242	cg09730689
chr4	124225943	124225944	cg05805445
chr4	137199590	137199591	cg25277462
chr4	139107328	139107329	cg21877274
chr4	139110589	139110590	cg15441006
chr4	140003444	140003445	cg07002832
chr4	140076137	140076138	cg22027435
chr4	140245762	140245763	cg14286594
chr4	144104893	144104894	cg01719995
chr4	144275126	144275127	cg12710519
chr4	144300134	144300135	cg14142817
chr4	146446271	146446272	cg02884773
chr4	146467791	146467792	cg08618463
chr4	146807291	146807292	cg14384960
chr4	146861608	146861609	cg03279633
chr4	150999042	150999043	cg05561193
chr4	151001971	151001972	cg03779973
chr4	151038391	151038392	cg12115081
chr4	151287731	151287732	cg12035325
chr4	153611560	153611561	cg17385088
chr4	153699460	153699461	cg04676766
chr4	154005381	154005382	cg06270779
chr4	154144800	154144801	cg15410675
chr4	154269418	154269419	cg12614529
chr4	154386136	154386137	cg21908828
chr4	160514445	160514446	cg18127012
chr4	162298751	162298752	cg12225651
chr4	164440990	164440991	cg15265116
chr4	165628435	165628436	cg03466428
chr4	169242366	169242367	cg17384323
chr4	170187451	170187452	cg18949666
chr4	176892927	176892928	cg10523370
chr4	178364890	178364891	cg07155684
chr4	185238627	185238628	cg12654155
chr4	185309524	185309525	cg21533544
chr4	185345707	185345708	cg11802666
chr4	185362534	185362535	cg02354388
chr4	185468777	185468778	cg22905866
chr4	185684040	185684041	cg03977443
chr4	185726782	185726783	cg11168687
chr4	186123008	186123009	cg02148270
chr4	186253454	186253455	cg20461310
chr5	471171	471172	cg10902033
chr5	1414806	1414807	cg16614020
chr5	10708717	10708718	cg16362140
chr5	14283950	14283951	cg05649906
chr5	14286263	14286264	cg21531038
chr5	14342307	14342308	cg07611121
chr5	14707001	14707002	cg07573020
chr5	14870083	14870084	cg11792786
chr5	17488879	17488880	cg16487297
chr5	34535730	34535731	cg18833994
chr5	36302349	36302350	cg20384132
chr5	36686601	36686602	cg17839232
chr5	36744026	36744027	cg21558053
chr5	39203755	39203756	cg07669182
chr5	40227327	40227328	cg21879236
chr5	40693569	40693570	cg00988227
chr5	41748833	41748834	cg24851100
chr5	42991657	42991658	cg10615765
chr5	43017351	43017352	cg27628536
chr5	52306165	52306166	cg26722342
chr5	53411773	53411774	cg03978682
chr5	53502584	53502585	cg26814089
chr5	53765871	53765872	cg01606885
chr5	53814625	53814626	cg08544436
chr5	53814891	53814892	cg21995347
chr5	53815303	53815304	cg16358034
chr5	53817073	53817074	cg23001370
chr5	53817963	53817964	cg01582396
chr5	53821365	53821366	cg14952488
chr5	53829957	53829958	cg14684434
chr5	53966914	53966915	cg19698472
chr5	54089309	54089310	cg25133422
chr5	54128677	54128678	cg03861379
chr5	54140068	54140069	cg19481513
chr5	55645530	55645531	cg06651783
chr5	55761274	55761275	cg23506143
chr5	55772865	55772866	cg09078527
chr5	55977468	55977469	cg01164141
chr5	56107058	56107059	cg10597362
chr5	56128454	56128455	cg06478987
chr5	56133370	56133371	cg04452534
chr5	58479549	58479550	cg07348982
chr5	58824741	58824742	cg06974135
chr5	59783035	59783036	cg21023952
chr5	60631028	60631029	cg14742809
chr5	64334489	64334490	cg11190987
chr5	64399755	64399756	cg21123686
chr5	71613149	71613150	cg26293423
chr5	71895997	71895998	cg01941278
chr5	75903700	75903701	cg08604223
chr5	75938513	75938514	cg26072352
chr5	76654783	76654784	cg12559197
chr5	77255129	77255130	cg27629992
chr5	77949077	77949078	cg26964651
chr5	78758952	78758953	cg14468634
chr5	78813058	78813059	cg02125365
chr5	79489249	79489250	cg10531355
chr5	79490511	79490512	cg06677021
chr5	79501131	79501132	cg14978242
chr5	80542999	80543000	cg07727547
chr5	89823130	89823131	cg01310768
chr5	90459841	90459842	cg07706111
chr5	95514729	95514730	cg00283187
chr5	96078678	96078679	cg24982541
chr5	96298493	96298494	cg22566142
chr5	102364835	102364836	cg17259761
chr5	112022460	112022461	cg07710833
chr5	112047824	112047825	cg23497707
chr5	112074043	112074044	cg01240931
chr5	115178810	115178811	cg09523691
chr5	115181403	115181404	cg09504737
chr5	115194332	115194333	cg24770230
chr5	115696151	115696152	cg01419670
chr5	118608672	118608673	cg26305729
chr5	118658343	118658344	cg27621513
chr5	118683890	118683891	cg01057573
chr5	123775157	123775158	cg04226232
chr5	124077966	124077967	cg06055229
chr5	124126863	124126864	cg01876548
chr5	124536183	124536184	cg05599160
chr5	125800778	125800779	cg13049992
chr5	125800797	125800798	cg09168797
chr5	130596889	130596890	cg08861957
chr5	131092116	131092117	cg24629111
chr5	131596602	131596603	cg06947286
chr5	131723239	131723240	cg19040266
chr5	131763756	131763757	cg13948857
chr5	131827918	131827919	cg00255919
chr5	131829935	131829936	cg24749385
chr5	131992430	131992431	cg04303330
chr5	132009630	132009631	cg12377972
chr5	132010740	132010741	cg18145937
chr5	132155450	132155451	cg11322797
chr5	132577108	132577109	cg12828656
chr5	133446318	133446319	cg09701062
chr5	133510077	133510078	cg19957803
chr5	133710015	133710016	cg14711145
chr5	133775258	133775259	cg09101941
chr5	133866097	133866098	cg08295111
chr5	134294026	134294027	cg16525762
chr5	134780343	134780344	cg24708145
chr5	135290288	135290289	cg21783004
chr5	135361707	135361708	cg18665526
chr5	135365401	135365402	cg21583694
chr5	135365890	135365891	cg09096234
chr5	135367668	135367669	cg05838308
chr5	137071788	137071789	cg08748913
chr5	137609681	137609682	cg26721890
chr5	137797039	137797040	cg22509422
chr5	138088442	138088443	cg02276665
chr5	138311077	138311078	cg05462339
chr5	138495127	138495128	cg07536018
chr5	138605898	138605899	cg10795552
chr5	138704493	138704494	cg17263916
chr5	138720490	138720491	cg18115658
chr5	139039026	139039027	cg01008405
chr5	139045301	139045302	cg13707793
chr5	139056794	139056795	cg23573900
chr5	139064216	139064217	cg07879474
chr5	139136991	139136992	cg18695746
chr5	139142898	139142899	cg00271204
chr5	139726689	139726690	cg00521255
chr5	141295517	141295518	cg26513854
chr5	141338604	141338605	cg12845808
chr5	141338826	141338827	cg18849725
chr5	141391533	141391534	cg25940447
chr5	141477782	141477783	cg08928100
chr5	142431272	142431273	cg27579771
chr5	142432538	142432539	cg10670376
chr5	142499847	142499848	cg07618462
chr5	149157216	149157217	cg09814231
chr5	149867577	149867578	cg11100481
chr5	149867965	149867966	cg12636435
chr5	149868855	149868856	cg07038243
chr5	149870395	149870396	cg15538767
chr5	150002231	150002232	cg06732545
chr5	150003037	150003038	cg00089453
chr5	151148420	151148421	cg00601432
chr5	153787169	153787170	cg20540306
chr5	155822151	155822152	cg17739626
chr5	156083022	156083023	cg06882854
chr5	156696185	156696186	cg23462242
chr5	156696189	156696190	cg08224785
chr5	156722426	156722427	cg05195318
chr5	156944020	156944021	cg07257747
chr5	157003983	157003984	cg23214435
chr5	157340439	157340440	cg20462493
chr5	158602264	158602265	cg19479086
chr5	158937447	158937448	cg07289335
chr5	159519152	159519153	cg19535980
chr5	162936453	162936454	cg22017733
chr5	169725927	169725928	cg02676052
chr5	171234429	171234430	cg15717448
chr5	171384415	171384416	cg25959472
chr5	171410890	171410891	cg23985408
chr5	172216846	172216847	cg27652869
chr5	172305986	172305987	cg24699021
chr5	172306099	172306100	cg16119483
chr5	172306112	172306113	cg16345114
chr5	172306136	172306137	cg21204530
chr5	172430563	172430564	cg22907189
chr5	172447063	172447064	cg09199609
chr5	172447213	172447214	cg19870567
chr5	173068163	173068164	cg19945535
chr5	173171737	173171738	cg04483863
chr5	173251865	173251866	cg11119275
chr5	173317332	173317333	cg18757087
chr5	173317342	173317343	cg06889108
chr5	173318755	173318756	cg12665414
chr5	173342997	173342998	cg16290431
chr5	173351052	173351053	cg18693985
chr5	175799756	175799757	cg10845391
chr5	175936021	175936022	cg27349687
chr5	175955925	175955926	cg20748242
chr5	176080248	176080249	cg07347294
chr5	176861823	176861824	cg02523893
chr5	176862098	176862099	cg22017187
chr5	176917390	176917391	cg17037976
chr5	176930735	176930736	cg13370819
chr5	176930754	176930755	cg18649283
chr5	176938522	176938523	cg07265015
chr5	177036766	177036767	cg18036734
chr5	179181715	179181716	cg01971149
chr5	179218853	179218854	cg17614703
chr5	179230002	179230003	cg23011886
chr5	179232533	179232534	cg12619504
chr5	180244832	180244833	cg12950829
chr6	226092	226093	cg20359147
chr6	299762	299763	cg26822870
chr6	312058	312059	cg18134411
chr6	312105	312106	cg11787218
chr6	348772	348773	cg05698911
chr6	373609	373610	cg18114053
chr6	401311	401312	cg11417701
chr6	474500	474501	cg17645074
chr6	474629	474630	cg11682724
chr6	709725	709726	cg02409090
chr6	1464075	1464076	cg10136452
chr6	1663171	1663172	cg23120243
chr6	1994056	1994057	cg09841915
chr6	2375895	2375896	cg05612654
chr6	2768616	2768617	cg09393448
chr6	2874553	2874554	cg01703162
chr6	2944352	2944353	cg13254586
chr6	3722818	3722819	cg05919456
chr6	4134485	4134486	cg11647493
chr6	4909143	4909144	cg17283752
chr6	5764816	5764817	cg14029759
chr6	7113738	7113739	cg09754197
chr6	7140931	7140932	cg26991433
chr6	7242625	7242626	cg22335826
chr6	7907918	7907919	cg22986947
chr6	9711044	9711045	cg26226306
chr6	10520874	10520875	cg14112601
chr6	10521142	10521143	cg24690479
chr6	10521452	10521453	cg22378252
chr6	11233592	11233593	cg26844213
chr6	11810356	11810357	cg05235344
chr6	11972963	11972964	cg12594290
chr6	12050371	12050372	cg21041472
chr6	12279872	12279873	cg17617182
chr6	13248958	13248959	cg03891302
chr6	13372573	13372574	cg24320816
chr6	13463084	13463085	cg19084822
chr6	13466329	13466330	cg10946816
chr6	13469700	13469701	cg11007195
chr6	13483832	13483833	cg00728848
chr6	13767628	13767629	cg00698916
chr6	14211985	14211986	cg27629753
chr6	14321559	14321560	cg01061480
chr6	14369697	14369698	cg20218040
chr6	14720183	14720184	cg05797097
chr6	14729030	14729031	cg22164009
chr6	14729722	14729723	cg24219974
chr6	15090163	15090164	cg26076724
chr6	15304885	15304886	cg05985988
chr6	15358299	15358300	cg16248435
chr6	15385378	15385379	cg21089584
chr6	15428301	15428302	cg26405097
chr6	15551489	15551490	cg12577411
chr6	15575773	15575774	cg02830023
chr6	15616502	15616503	cg11203401
chr6	15691258	15691259	cg18061140
chr6	16323285	16323286	cg00151370
chr6	16699028	16699029	cg14791639
chr6	16742123	16742124	cg10262747
chr6	18215340	18215341	cg02903589
chr6	20118318	20118319	cg07057444
chr6	24499591	24499592	cg00346970
chr6	24859863	24859864	cg16313640
chr6	24877462	24877463	cg12213680
chr6	25088999	25089000	cg12449049
chr6	25297487	25297488	cg17031967
chr6	25369563	25369564	cg11784243
chr6	25407628	25407629	cg13089568
chr6	26235699	26235700	cg05554718
chr6	26276143	26276144	cg08578491
chr6	26520793	26520794	cg27490387
chr6	26602900	26602901	cg09364178
chr6	28226885	28226886	cg21251018
chr6	28226905	28226906	cg00765128
chr6	29602034	29602035	cg04324598
chr6	29633673	29633674	cg18488651
chr6	29717656	29717657	cg17514431
chr6	29893168	29893169	cg09470907
chr6	29913343	29913344	cg19585676
chr6	29933511	29933512	cg04007531
chr6	29987762	29987763	cg15874113
chr6	30169768	30169769	cg08850243
chr6	30175299	30175300	cg07523043
chr6	30175792	30175793	cg12663302
chr6	30176076	30176077	cg19593182
chr6	30291314	30291315	cg13818708
chr6	30291349	30291350	cg18286080
chr6	30454518	30454519	cg25393388
chr6	30581820	30581821	cg13522406
chr6	30582333	30582334	cg23583454
chr6	30594037	30594038	cg01245721
chr6	30619137	30619138	cg18184941
chr6	30619173	30619174	cg01152616
chr6	30619190	30619191	cg13584784
chr6	30737436	30737437	cg25063165
chr6	30737455	30737456	cg03813377
chr6	30782080	30782081	cg20802826
chr6	30853569	30853570	cg25607383
chr6	31090929	31090930	cg19456997
chr6	31105872	31105873	cg03034365
chr6	31133910	31133911	cg07764829
chr6	31437927	31437928	cg20757966
chr6	31438205	31438206	cg08859411
chr6	31496949	31496950	cg12259379
chr6	31582285	31582286	cg15343510
chr6	31582837	31582838	cg24211388
chr6	31680228	31680229	cg14258501
chr6	31681882	31681883	cg13123009
chr6	31695027	31695028	cg00175838
chr6	31695061	31695062	cg13318914
chr6	31695064	31695065	cg16515974
chr6	31744391	31744392	cg16672203
chr6	31759806	31759807	cg05797367
chr6	31760047	31760048	cg04959196
chr6	31760233	31760234	cg23781467
chr6	31760345	31760346	cg15864153
chr6	31760796	31760797	cg02597894
chr6	31833072	31833073	cg26434400
chr6	31833104	31833105	cg07705820
chr6	31833291	31833292	cg20498033
chr6	31833386	31833387	cg18263014
chr6	31833452	31833453	cg24732991
chr6	31937731	31937732	cg05828520
chr6	32087190	32087191	cg23782145
chr6	32154715	32154716	cg20765522
chr6	32155141	32155142	cg04363228
chr6	32182002	32182003	cg22155039
chr6	32182174	32182175	cg21462693
chr6	32189610	32189611	cg16809040
chr6	32192024	32192025	cg25317746
chr6	32294260	32294261	cg03282991
chr6	32303790	32303791	cg19988162
chr6	32304143	32304144	cg02808240
chr6	32304276	32304277	cg16564946
chr6	32339208	32339209	cg21195277
chr6	32373620	32373621	cg09514561
chr6	32407289	32407290	cg25764570
chr6	32849783	32849784	cg20666438
chr6	32903598	32903599	cg24523259
chr6	32904317	32904318	cg10411221
chr6	32904621	32904622	cg26964592
chr6	32905012	32905013	cg01026383
chr6	32905114	32905115	cg19268453
chr6	32905127	32905128	cg01374870
chr6	32905190	32905191	cg04903089
chr6	32905320	32905321	cg10453850
chr6	32921791	32921792	cg09713850
chr6	32921805	32921806	cg24290947
chr6	32966587	32966588	cg21066720
chr6	32966622	32966623	cg17945766
chr6	32972093	32972094	cg11527772
chr6	32974843	32974844	cg00540941
chr6	32974897	32974898	cg15737554
chr6	32974906	32974907	cg18043773
chr6	32974924	32974925	cg26690103
chr6	33037690	33037691	cg22037249
chr6	33079692	33079693	cg25438492
chr6	33085565	33085566	cg07735952
chr6	33092802	33092803	cg09578643
chr6	33136859	33136860	cg10397710
chr6	33161438	33161439	cg16634404
chr6	33161589	33161590	cg17560929
chr6	33163760	33163761	cg01359676
chr6	33219335	33219336	cg01101354
chr6	33219392	33219393	cg20595453
chr6	33219410	33219411	cg26987613
chr6	33219654	33219655	cg21571162
chr6	33270914	33270915	cg05105110
chr6	33396610	33396611	cg08371951
chr6	33397122	33397123	cg26257411
chr6	33397233	33397234	cg01340991
chr6	33558900	33558901	cg08255724
chr6	33559603	33559604	cg02484633
chr6	33587496	33587497	cg08355863
chr6	33595160	33595161	cg06376233
chr6	33601177	33601178	cg17865955
chr6	34284953	34284954	cg16767886
chr6	34352082	34352083	cg20159193
chr6	34563243	34563244	cg10519906
chr6	34633133	34633134	cg10163122
chr6	34663155	34663156	cg14725580
chr6	34802849	34802850	cg18118738
chr6	35027147	35027148	cg14601709
chr6	35206618	35206619	cg11562411
chr6	35311534	35311535	cg26668919
chr6	35461236	35461237	cg10893014
chr6	35631736	35631737	cg07061368
chr6	35694245	35694246	cg00052684
chr6	35697759	35697760	cg08915438
chr6	35700382	35700383	cg13719443
chr6	36305071	36305072	cg04434994
chr6	36645100	36645101	cg05460965
chr6	36645608	36645609	cg11920449
chr6	36645648	36645649	cg24425727
chr6	36756830	36756831	cg23309670
chr6	36935591	36935592	cg04633721
chr6	37533112	37533113	cg12612465
chr6	37660403	37660404	cg18821972
chr6	37913121	37913122	cg22995064
chr6	38121432	38121433	cg06300222
chr6	38207741	38207742	cg27655671
chr6	38673615	38673616	cg14607286
chr6	41020847	41020848	cg22682201
chr6	41411455	41411456	cg11894474
chr6	41419370	41419371	cg14732815
chr6	41471014	41471015	cg26242687
chr6	41517062	41517063	cg26432961
chr6	41552580	41552581	cg22791678
chr6	41752769	41752770	cg00975876
chr6	41998500	41998501	cg14029001
chr6	42231202	42231203	cg17291767
chr6	42540883	42540884	cg14282280
chr6	42719001	42719002	cg01323212
chr6	42757805	42757806	cg19352726
chr6	42893750	42893751	cg19638876
chr6	43228649	43228650	cg05606072
chr6	43244304	43244305	cg06241901
chr6	43334003	43334004	cg01751549
chr6	43445012	43445013	cg14009632
chr6	43663647	43663648	cg10024501
chr6	43692678	43692679	cg10794973
chr6	44189984	44189985	cg00920254
chr6	44235210	44235211	cg08855022
chr6	44396701	44396702	cg05585911
chr6	45517025	45517026	cg11630605
chr6	46258880	46258881	cg26677394
chr6	46326932	46326933	cg00588393
chr6	47444224	47444225	cg23250715
chr6	52438690	52438691	cg15807046
chr6	52439185	52439186	cg18397730
chr6	52440429	52440430	cg08966889
chr6	52441068	52441069	cg11998049
chr6	52840469	52840470	cg15448894
chr6	53058587	53058588	cg09752583
chr6	53147641	53147642	cg08597067
chr6	53222886	53222887	cg01461368
chr6	53305580	53305581	cg03282312
chr6	53396138	53396139	cg08349400
chr6	53407186	53407187	cg02731193
chr6	53513754	53513755	cg06555281
chr6	53661064	53661065	cg15726169
chr6	53678839	53678840	cg27022531
chr6	70507230	70507231	cg03001484
chr6	70573798	70573799	cg04092581
chr6	70579618	70579619	cg02400725
chr6	72199637	72199638	cg00206507
chr6	73329475	73329476	cg02351713
chr6	79911416	79911417	cg22032366
chr6	83904319	83904320	cg18674899
chr6	87861261	87861262	cg05316627
chr6	87884827	87884828	cg19372952
chr6	88040249	88040250	cg06087457
chr6	89340909	89340910	cg15692086
chr6	90807675	90807676	cg25670076
chr6	90951134	90951135	cg18477569
chr6	90997723	90997724	cg20768122
chr6	91007365	91007366	cg09790829
chr6	91007563	91007564	cg15380603
chr6	91007625	91007626	cg10913050
chr6	97369501	97369502	cg24500972
chr6	101448078	101448079	cg01349655
chr6	106041074	106041075	cg23316191
chr6	106551368	106551369	cg01146808
chr6	107423930	107423931	cg23796329
chr6	107731096	107731097	cg19411084
chr6	108167599	108167600	cg01063280
chr6	109193762	109193763	cg15608714
chr6	109802446	109802447	cg02803604
chr6	110964408	110964409	cg25202367
chr6	111887243	111887244	cg01520105
chr6	112081490	112081491	cg02816367
chr6	112081538	112081539	cg08061598
chr6	113198826	113198827	cg18446641
chr6	116338847	116338848	cg06127202
chr6	116381904	116381905	cg26893134
chr6	119027122	119027123	cg01113488
chr6	119031922	119031923	cg12761472
chr6	119043982	119043983	cg17323739
chr6	119674313	119674314	cg04408448
chr6	126036146	126036147	cg23965144
chr6	126080132	126080133	cg00066750
chr6	127781873	127781874	cg06003184
chr6	130007252	130007253	cg25347356
chr6	130017522	130017523	cg20760057
chr6	130787470	130787471	cg04529078
chr6	131690266	131690267	cg16736964
chr6	132825654	132825655	cg01140783
chr6	135271056	135271057	cg02396253
chr6	135271222	135271223	cg12491555
chr6	135271333	135271334	cg20352402
chr6	136174534	136174535	cg14623715
chr6	136914796	136914797	cg18914962
chr6	137421461	137421462	cg22980427
chr6	137493017	137493018	cg00415333
chr6	137518909	137518910	cg02480602
chr6	139307985	139307986	cg00631221
chr6	139614104	139614105	cg10484756
chr6	140204424	140204425	cg15224626
chr6	143132934	143132935	cg10295609
chr6	143167279	143167280	cg13829419
chr6	143206075	143206076	cg06770429
chr6	143269881	143269882	cg25685456
chr6	143861183	143861184	cg13363748
chr6	144217883	144217884	cg24525744
chr6	144259320	144259321	cg15350652
chr6	144281452	144281453	cg21776667
chr6	144329922	144329923	cg03562868
chr6	144329997	144329998	cg04840930
chr6	144330162	144330163	cg18593039
chr6	144330233	144330234	cg23840797
chr6	144330345	144330346	cg00981250
chr6	144654512	144654513	cg05360911
chr6	145050022	145050023	cg09878408
chr6	146057943	146057944	cg05220968
chr6	148878402	148878403	cg11241455
chr6	149336332	149336333	cg17384769
chr6	149401166	149401167	cg17072494
chr6	149658548	149658549	cg16439130
chr6	150068017	150068018	cg17341370
chr6	150390894	150390895	cg00432049
chr6	151087821	151087822	cg00994250
chr6	151188259	151188260	cg16336494
chr6	151288153	151288154	cg14081861
chr6	151670448	151670449	cg26390965
chr6	152011399	152011400	cg18745416
chr6	152126180	152126181	cg07584093
chr6	152379044	152379045	cg07455133
chr6	152620697	152620698	cg17979719
chr6	152953820	152953821	cg05750323
chr6	152960531	152960532	cg25326491
chr6	154477894	154477895	cg26415516
chr6	154535120	154535121	cg10276116
chr6	155442993	155442994	cg00931843
chr6	155537930	155537931	cg04228709
chr6	156488510	156488511	cg18393175
chr6	156711764	156711765	cg20394376
chr6	156715760	156715761	cg12199954
chr6	156718177	156718178	cg07292773
chr6	156718262	156718263	cg21795221
chr6	156718288	156718289	cg05225634
chr6	156718398	156718399	cg09056876
chr6	156718546	156718547	cg20021506
chr6	156720309	156720310	cg01608493
chr6	156885985	156885986	cg06010163
chr6	157137791	157137792	cg07212702
chr6	157168834	157168835	cg15618758
chr6	157184114	157184115	cg16017800
chr6	157254584	157254585	cg03561416
chr6	157264715	157264716	cg16455339
chr6	157345266	157345267	cg17164954
chr6	158178235	158178236	cg17071432
chr6	158194541	158194542	cg11924238
chr6	158234655	158234656	cg25252017
chr6	158243386	158243387	cg04064963
chr6	158245646	158245647	cg24492119
chr6	158260990	158260991	cg15264757
chr6	158424174	158424175	cg15142819
chr6	158744008	158744009	cg06096446
chr6	159359940	159359941	cg01207473
chr6	159462964	159462965	cg27084622
chr6	159592134	159592135	cg18426860
chr6	160219791	160219792	cg00585742
chr6	160401562	160401563	cg17154159
chr6	160512657	160512658	cg03634777
chr6	166673846	166673847	cg10922521
chr6	166722773	166722774	cg05089968
chr6	166887879	166887880	cg00424286
chr6	167171394	167171395	cg05573767
chr6	167263401	167263402	cg16100486
chr6	167490870	167490871	cg06454157
chr6	167490980	167490981	cg14705155
chr6	167530185	167530186	cg05540913
chr7	553423	553424	cg20063728
chr7	556429	556430	cg15454385
chr7	650249	650250	cg16190265
chr7	872293	872294	cg22972055
chr7	872735	872736	cg10770230
chr7	914964	914965	cg01259220
chr7	955497	955498	cg01017397
chr7	955551	955552	cg24586376
chr7	960246	960247	cg13687274
chr7	960528	960529	cg23667602
chr7	1004748	1004749	cg09363068
chr7	1007557	1007558	cg21728650
chr7	1066396	1066397	cg27287438
chr7	1545385	1545386	cg06942110
chr7	1584061	1584062	cg00715835
chr7	1632620	1632621	cg18560936
chr7	1855709	1855710	cg20396385
chr7	1858440	1858441	cg21639553
chr7	1889727	1889728	cg00860321
chr7	1961968	1961969	cg04342202
chr7	2007588	2007589	cg22500280
chr7	2019608	2019609	cg05533001
chr7	2057835	2057836	cg15225688
chr7	2059796	2059797	cg07027305
chr7	2205745	2205746	cg22493042
chr7	2289585	2289586	cg02326253
chr7	2291960	2291961	cg08027265
chr7	2319604	2319605	cg13641082
chr7	2444534	2444535	cg10152449
chr7	2445331	2445332	cg21159568
chr7	2549030	2549031	cg09125127
chr7	2551598	2551599	cg21531604
chr7	2551978	2551979	cg21136499
chr7	2556962	2556963	cg07041720
chr7	2557446	2557447	cg05829046
chr7	2557466	2557467	cg22902289
chr7	2563670	2563671	cg20297638
chr7	2563816	2563817	cg03676485
chr7	2563909	2563910	cg09723161
chr7	2565944	2565945	cg06160397
chr7	2566027	2566028	cg11623476
chr7	2566113	2566114	cg19071989
chr7	2566213	2566214	cg20711703
chr7	2566534	2566535	cg17226348
chr7	2600161	2600162	cg27189465
chr7	2608671	2608672	cg20870668
chr7	2674181	2674182	cg06398114
chr7	2678208	2678209	cg02154914
chr7	2679067	2679068	cg01561864
chr7	2679148	2679149	cg22788953
chr7	2679546	2679547	cg14893935
chr7	2680532	2680533	cg27229251
chr7	2681369	2681370	cg26551200
chr7	2758116	2758117	cg05123755
chr7	2968406	2968407	cg10939949
chr7	2968559	2968560	cg23770265
chr7	2968595	2968596	cg22989995
chr7	2968627	2968628	cg00578304
chr7	5269245	5269246	cg27152128
chr7	5270512	5270513	cg21585409
chr7	5272846	5272847	cg08891989
chr7	5293333	5293334	cg06595212
chr7	5422234	5422235	cg23058673
chr7	7224869	7224870	cg19473623
chr7	7291514	7291515	cg16101574
chr7	8011838	8011839	cg21380380
chr7	20447707	20447708	cg14959425
chr7	21410396	21410397	cg00572966
chr7	21452797	21452798	cg01686177
chr7	21469772	21469773	cg10365563
chr7	21470054	21470055	cg24101039
chr7	22485718	22485719	cg17972105
chr7	23050722	23050723	cg11357953
chr7	26327799	26327800	cg04924454
chr7	26437192	26437193	cg00749672
chr7	27704065	27704066	cg01662334
chr7	28070030	28070031	cg12528349
chr7	28189139	28189140	cg22892036
chr7	28214983	28214984	cg15170557
chr7	28216851	28216852	cg16286055
chr7	28574260	28574261	cg03226887
chr7	28747836	28747837	cg06647007
chr7	29237766	29237767	cg20304988
chr7	29304984	29304985	cg15030712
chr7	30185315	30185316	cg01541443
chr7	30202350	30202351	cg13619044
chr7	30287790	30287791	cg11994390
chr7	30919932	30919933	cg03475190
chr7	32552212	32552213	cg06133097
chr7	35836570	35836571	cg05903223
chr7	35844045	35844046	cg17168428
chr7	35948145	35948146	cg06334484
chr7	36916137	36916138	cg05998950
chr7	38880852	38880853	cg04957903
chr7	41875113	41875114	cg02998075
chr7	41931493	41931494	cg23796130
chr7	43151168	43151169	cg04442388
chr7	44077761	44077762	cg20608215
chr7	44128218	44128219	cg16073408
chr7	44155564	44155565	cg23671792
chr7	47518657	47518658	cg20782724
chr7	47764246	47764247	cg20430104
chr7	47778880	47778881	cg19195077
chr7	47797675	47797676	cg26203572
chr7	47803072	47803073	cg17614506
chr7	50343298	50343299	cg01139861
chr7	50445456	50445457	cg07849052
chr7	55540725	55540726	cg12015615
chr7	55545188	55545189	cg15599795
chr7	55552130	55552131	cg09286421
chr7	55553375	55553376	cg05391282
chr7	55553462	55553463	cg14876996
chr7	55553545	55553546	cg16182302
chr7	55589803	55589804	cg07459478
chr7	55641049	55641050	cg26106590
chr7	56147772	56147773	cg26790897
chr7	64847121	64847122	cg20049309
chr7	72719729	72719730	cg08192872
chr7	74202486	74202487	cg00668927
chr7	74378824	74378825	cg06796482
chr7	74378838	74378839	cg11322879
chr7	74573718	74573719	cg20111234
chr7	75112219	75112220	cg05817295
chr7	75956931	75956932	cg03707599
chr7	75957040	75957041	cg10738119
chr7	75957061	75957062	cg26162326
chr7	75957123	75957124	cg13616508
chr7	75994082	75994083	cg11549025
chr7	76967860	76967861	cg26205859
chr7	77179087	77179088	cg24401957
chr7	84671582	84671583	cg02607810
chr7	86574444	86574445	cg22719826
chr7	86819455	86819456	cg00221736
chr7	89809444	89809445	cg04070188
chr7	90335803	90335804	cg27403658
chr7	90346445	90346446	cg08583610
chr7	91874085	91874086	cg00035937
chr7	92382963	92382964	cg17959129
chr7	92397161	92397162	cg23705979
chr7	92414346	92414347	cg13788918
chr7	92676158	92676159	cg11416650
chr7	93190462	93190463	cg13916255
chr7	95099917	95099918	cg02819992
chr7	95865631	95865632	cg20782117
chr7	97912641	97912642	cg11366934
chr7	100073281	100073282	cg00376553
chr7	100082322	100082323	cg08626653
chr7	100461644	100461645	cg26426488
chr7	101518619	101518620	cg24420432
chr7	101585659	101585660	cg02131870
chr7	103449893	103449894	cg17713912
chr7	104567387	104567388	cg16314851
chr7	104619961	104619962	cg03997145
chr7	104681396	104681397	cg20770516
chr7	104681440	104681441	cg25076197
chr7	104752143	104752144	cg05400200
chr7	104881282	104881283	cg00571519
chr7	104887042	104887043	cg21261709
chr7	105079663	105079664	cg02813710
chr7	105399252	105399253	cg16963093
chr7	105705154	105705155	cg01083148
chr7	112063079	112063080	cg19724567
chr7	115608503	115608504	cg06493963
chr7	115608801	115608802	cg00927226
chr7	115609683	115609684	cg11479380
chr7	115969424	115969425	cg24249542
chr7	115977777	115977778	cg20301677
chr7	116377467	116377468	cg11319403
chr7	116511339	116511340	cg07485754
chr7	120968288	120968289	cg12073479
chr7	121033957	121033958	cg03485909
chr7	124538660	124538661	cg21792432
chr7	127031314	127031315	cg21841620
chr7	127231698	127231699	cg14938677
[truncated: 2,241 more rows]

## Sheet: ClassD
Supplementary Table S9: List of CLL-specific CpGs
ClassD
chromosome	start	end	CpG
chr1	976707	976708	cg20594982
chr1	21818863	21818864	cg13170600
chr1	55462274	55462275	cg02392553
chr1	63786271	63786272	cg18175808
chr1	64014643	64014644	cg18803079
chr1	94703098	94703099	cg26229607
chr1	120435245	120435246	cg22167148
chr1	150335507	150335508	cg25066665
chr1	162039224	162039225	cg17096191
chr1	180886483	180886484	cg00864916
chr1	220863513	220863514	cg01491219
chr1	227635322	227635323	cg04117972
chr2	3607301	3607302	cg19540797
chr2	7005733	7005734	cg11044724
chr2	7057402	7057403	cg25705900
chr2	27616206	27616207	cg17424134
chr2	40679582	40679583	cg14411266
chr2	47798396	47798397	cg27320127
chr2	88650618	88650619	cg15581269
chr2	118617499	118617500	cg22545206
chr2	133426418	133426419	cg17674725
chr2	154335250	154335251	cg04011228
chr2	183902928	183902929	cg09997497
chr2	183903098	183903099	cg22224337
chr2	183903302	183903303	cg15171982
chr2	200524012	200524013	cg27211284
chr2	222436947	222436948	cg03776464
chr2	241771687	241771688	cg19584530
chr2	242904738	242904739	cg18948877
chr3	13692202	13692203	cg03553786
chr3	13692212	13692213	cg23620822
chr3	98620518	98620519	cg01754155
chr3	147096130	147096131	cg25645064
chr3	157812475	157812476	cg06570224
chr3	160167977	160167978	cg07553761
chr3	181445514	181445515	cg25382400
chr3	192958832	192958833	cg24710320
chr3	195490309	195490310	cg16034541
chr4	206874	206875	cg11836119
chr4	1513236	1513237	cg22244039
chr4	3683268	3683269	cg03965172
chr4	4109441	4109442	cg03844506
chr4	6021538	6021539	cg14480507
chr4	54960259	54960260	cg18099189
chr4	113442251	113442252	cg05024939
chr4	125380468	125380469	cg12454925
chr4	172735924	172735925	cg05106058
chr4	187549458	187549459	cg01483139
chr5	676441	676442	cg05871207
chr5	958299	958300	cg02514143
chr5	2038743	2038744	cg25090514
chr5	50258893	50258894	cg11606459
chr5	75473201	75473202	cg02515553
chr5	77843030	77843031	cg26658897
chr5	87437400	87437401	cg26246127
chr5	134364968	134364969	cg04101060
chr5	172110569	172110570	cg07485775
chr5	172110579	172110580	cg06933824
chr5	172144013	172144014	cg22118147
chr6	26988150	26988151	cg04020984
chr6	28411287	28411288	cg09682330
chr6	28956312	28956313	cg16622920
chr6	28956320	28956321	cg00667751
chr6	28956324	28956325	cg18803104
chr6	29829406	29829407	cg08460078
chr6	56819429	56819430	cg05022673
chr6	80657428	80657429	cg25643118
chr6	80657430	80657431	cg05492839
chr6	80657436	80657437	cg18417423
chr6	144329672	144329673	cg21526238
chr7	1452425	1452426	cg02381192
chr7	2883003	2883004	cg01139696
chr7	27239763	27239764	cg26512254
chr7	101005846	101005847	cg07883117
chr7	135662562	135662563	cg21537187
chr7	150901654	150901655	cg01572810
chr7	150901733	150901734	cg04795774
chr8	1592736	1592737	cg14485877
chr8	24857567	24857568	cg03533519
chr8	40753096	40753097	cg05614657
chr8	54790372	54790373	cg27106513
chr8	67872678	67872679	cg00374056
chr8	130877076	130877077	cg02711724
chr8	136469585	136469586	cg27186774
chr8	141540813	141540814	cg08610326
chr9	998547	998548	cg13952963
chr9	123854335	123854336	cg13817287
chr10	8096991	8096992	cg18599069
chr10	65186953	65186954	cg17983571
chr10	88149324	88149325	cg06647751
chr10	100993556	100993557	cg08927006
chr10	123368181	123368182	cg14157844
chr10	123731471	123731472	cg19360212
chr11	2930322	2930323	cg22858288
chr11	35644854	35644855	cg13916633
chr11	75140865	75140866	cg08160331
chr11	77907656	77907657	cg15243034
chr11	78614522	78614523	cg13228701
chr11	132952915	132952916	cg12658947
chr12	214224	214225	cg01239735
chr12	1675846	1675847	cg06880438
chr12	33205862	33205863	cg12582896
chr12	64080144	64080145	cg00087746
chr12	120868468	120868469	cg04880546
chr12	133659856	133659857	cg14774371
chr13	27131676	27131677	cg18781240
chr13	27131683	27131684	cg08453926
chr13	47214871	47214872	cg16503053
chr13	92050720	92050721	cg03036557
chr13	92050726	92050727	cg12678562
chr13	114064536	114064537	cg10072464
chr14	100150802	100150803	cg04276484
chr14	100437639	100437640	cg02268225
chr14	101317622	101317623	cg03039990
chr14	104172109	104172110	cg23702848
chr15	23035493	23035494	cg27514038
chr15	31775895	31775896	cg04875128
chr15	32162729	32162730	cg03256884
chr15	39872186	39872187	cg23849826
chr15	62516405	62516406	cg03455316
chr15	93615039	93615040	cg08334034
chr15	98964982	98964983	cg00718470
chr15	99192520	99192521	cg19620752
chr15	100882162	100882163	cg04822808
chr15	100882165	100882166	cg05027458
chr15	100882334	100882335	cg20941820
chr16	970802	970803	cg08227260
chr16	970818	970819	cg01207650
chr16	8619943	8619944	cg04066637
chr16	57562740	57562741	cg05004142
chr16	57562841	57562842	cg02102533
chr16	84690554	84690555	cg07831918
chr16	89119002	89119003	cg05350293
chr17	925669	925670	cg24439623
chr17	14201938	14201939	cg23280506
chr17	26443366	26443367	cg11792281
chr17	42980188	42980189	cg19026811
chr17	59572908	59572909	cg21018997
chr17	64961440	64961441	cg10355837
chr17	70117530	70117531	cg06391468
chr17	79011140	79011141	cg11620135
chr17	80043349	80043350	cg03407524
chr18	60383672	60383673	cg20317272
chr19	613111	613112	cg06657917
chr19	613818	613819	cg12159023
chr19	5827811	5827812	cg18517266
chr19	17942411	17942412	cg11624708
chr19	19216451	19216452	cg25612391
chr19	34269211	34269212	cg03148562
chr19	51227943	51227944	cg02759846
chr20	3644151	3644152	cg06919203
chr20	44803411	44803412	cg17412248
chr21	39047855	39047856	cg10848373
chr21	44088823	44088824	cg27168131
chr21	44898090	44898091	cg23732182
chr22	46860105	46860106	cg11747897
chr22	49765229	49765230	cg22471075
